# Supplementary material for: First discovery of charcoal-based prehistoric cave art in Dordogne
Source: Sci Rep. 2023 Dec 14;13:22235. doi: 10.1038/s41598-023-47652-1 (PMC10721606; doi:10.1038/s41598-023-47652-1)
Supplement: Supplementary file 2 — Supplementary Information 2. [file 41598_2023_47652_MOESM2_ESM.xlsx]

## Sheet: Reindeer11
N	Energy (keV)	AP_FDG_281119_05_FdG_Renne11_N	AP_FDG_28112019_06_FdG_Renne11_N	AP_FDG_28112019_07_FdG_Renne11_N	AP_FDG_28112019_08_FdG_Renne11_N	AP_FDG_28112019_09_FdG_Renne11_N	C_FDG_28112019_11_FdG_Renne11_P_40kV-40uA-300s
1	-0.350354	0	0	0	0	0	0
2	-0.338583	0	0	0	0	0	0
3	-0.326811	0	0	0	0	0	0
4	-0.31504	0	0	0	0	0	0
5	-0.303269	0	0	0	0	0	0
6	-0.291498	0	0	0	0	0	0
7	-0.279726	0	0	0	0	0	0
8	-0.267955	0	0	0	0	0	0
9	-0.256184	0	0	0	0	0	0
10	-0.244413	0	0	0	0	0	0
11	-0.232642	0	0	0	0	0	0
12	-0.22087	0	0	0	0	0	0
13	-0.209099	0	0	0	0	0	0
14	-0.197328	0	0	0	0	0	0
15	-0.185557	0	0	0	0	0	0
16	-0.173785	0	0	0	0	0	0
17	-0.162014	0	0	0	0	0	0
18	-0.150243	0	0	0	0	0	0
19	-0.138472	0	0	0	0	0	0
20	-0.1267	0	0	0	0	0	0
21	-0.114929	0	0	0	0	0	0
22	-0.103158	0	0	0	0	0	0
23	-0.0913867	0	0	0	0	0	0
24	-0.0796155	0	0	0	0	0	0
25	-0.0678442	0	0	0	0	0	0
26	-0.056073	0	0	0	0	0	0
27	-0.0443018	0	0	0	0	0	0
28	-0.0325305	0	0	0	0	0	0
29	-0.0207593	0	0	0	0	0	0
30	-0.00898808	0	0	0	0	0	0
31	0.00278315	0	0	0	0	0	0
32	0.0145544	0	0	0	0	0	0
33	0.0263256	0	0	0	0	0	0
34	0.0380969	0	0	0	0	0	0
35	0.0498681	0	0	0	0	0	0
36	0.0616393	0	0	0	0	0	0
37	0.0734106	0	0	0	0	0	0
38	0.0851818	0	0	0	0	0	0
39	0.096953	0	0	0	0	0	0
40	0.108724	0	0	0	0	0	0
41	0.120495	0	0	0	0	0	0
42	0.132267	0	0	0	0	0	0
43	0.144038	0	0	0	0	0	0
44	0.155809	0	0	0	0	0	0
45	0.16758	0	0	0	0	0	0
46	0.179352	0	0	0	0	0	0
47	0.191123	0	0	0	0	0	0
48	0.202894	0	0	0	0	0	0
49	0.214665	0	0	0	0	0	0
50	0.226437	0	0	0	0	0	0
51	0.238208	0	0	0	0	0	0
52	0.249979	0	0	0	0	0	0
53	0.26175	0	0	0	0	0	0
54	0.273522	0	0	0	0	0	0
55	0.285293	0	0	0	0	0	0
56	0.297064	0	0	0	0	0	0
57	0.308835	0	0	0	0	0	0
58	0.320606	0	0	0	0	0	0
59	0.332378	0	0	0	0	0	0
60	0.344149	0	0	0	0	0	0
61	0.35592	0	0	0	0	0	0
62	0.367691	0	0	0	0	0	0
63	0.379463	0	0	0	0	0	0
64	0.391234	0	0	0	0	0	0
65	0.403005	0	0	0	0	0	0
66	0.414776	0	0	0	0	0	0
67	0.426548	0	0	0	0	0	0
68	0.438319	0	0	0	0	0	0
69	0.45009	0	0	0	0	0	0
70	0.461861	0	0	0	0	0	0
71	0.473632	0	0	0	0	0	0
72	0.485404	0	0	0	0	0	0
73	0.497175	0	0	0	0	0	0
74	0.508946	0	0	0	0	0	0
75	0.520717	0	0	0	0	0	0
76	0.532489	0	0	0	0	0	0
77	0.54426	0	0	0	0	0	0
78	0.556031	0	0	0	0	0	0
79	0.567802	0	0	0	0	0	0
80	0.579574	0	0	0	0	0	0
81	0.591345	0	0	0	0	0	0
82	0.603116	0	0	0	0	0	0
83	0.614887	0	0	0	0	0	0
84	0.626659	1	0	0	1	0	1
85	0.63843	2	2	5	3	1	0
86	0.650201	4	2	5	5	3	3
87	0.661972	15	9	10	11	4	10
88	0.673743	22	22	37	26	16	31
89	0.685515	37	25	59	34	18	40
90	0.697286	19	31	61	43	28	35
91	0.709057	32	36	70	29	26	44
92	0.720828	30	52	77	59	24	50
93	0.7326	35	42	72	60	20	65
94	0.744371	37	43	78	52	31	54
95	0.756142	44	41	89	55	33	55
96	0.767913	42	46	105	63	18	56
97	0.779685	39	45	69	44	22	55
98	0.791456	43	40	77	51	26	57
99	0.803227	30	38	75	37	26	59
100	0.814998	31	42	56	40	25	51
101	0.826769	28	33	46	35	16	45
102	0.838541	22	21	48	41	14	26
103	0.850312	24	25	42	33	20	25
104	0.862083	27	20	53	22	15	33
105	0.873854	30	27	46	27	21	34
106	0.885626	24	21	41	35	16	37
107	0.897397	20	25	48	38	20	41
108	0.909168	42	21	51	44	18	38
109	0.920939	36	28	62	57	18	24
110	0.932711	40	37	53	38	32	39
111	0.944482	46	56	67	45	28	52
112	0.956253	52	33	67	48	30	46
113	0.968024	53	41	66	46	26	47
114	0.979795	35	45	61	48	21	44
115	0.991567	32	44	71	57	25	44
116	1.00334	35	36	73	47	27	57
117	1.01511	23	38	69	44	22	62
118	1.02688	34	46	54	53	27	39
119	1.03865	37	26	78	43	31	40
120	1.05042	36	31	59	43	18	44
121	1.06219	38	31	62	41	22	44
122	1.07397	36	36	59	51	34	49
123	1.08574	32	30	48	40	22	49
124	1.09751	42	32	56	57	22	32
125	1.10928	49	29	57	55	23	47
126	1.12105	25	35	58	37	21	41
127	1.13282	40	40	59	42	21	33
128	1.14459	30	23	53	25	33	47
129	1.15636	40	28	53	39	30	46
130	1.16814	57	42	78	33	27	39
131	1.17991	38	39	74	49	24	48
132	1.19168	46	38	53	53	29	52
133	1.20345	55	44	63	53	26	56
134	1.21522	51	37	73	50	25	44
135	1.22699	41	37	64	58	39	41
136	1.23876	45	49	65	44	19	34
137	1.25053	35	37	61	41	31	45
138	1.26231	32	43	55	42	28	53
139	1.27408	27	29	43	29	25	38
140	1.28585	31	28	50	39	18	33
141	1.29762	38	31	50	31	24	43
142	1.30939	29	36	56	33	15	39
143	1.32116	25	35	56	34	17	37
144	1.33293	26	32	53	46	21	52
145	1.3447	22	33	57	32	18	42
146	1.35647	34	37	56	39	25	36
147	1.36825	37	31	51	43	16	37
148	1.38002	39	35	53	27	20	47
149	1.39179	34	28	47	38	23	46
150	1.40356	40	36	44	44	24	55
151	1.41533	39	32	79	38	26	50
152	1.4271	48	44	67	47	31	51
153	1.43887	52	38	74	57	37	55
154	1.45064	69	50	76	62	36	52
155	1.46242	72	47	86	68	48	51
156	1.47419	65	59	76	71	45	72
157	1.48596	79	60	87	79	87	65
158	1.49773	55	52	80	71	53	55
159	1.5095	72	50	96	77	62	79
160	1.52127	73	59	79	80	46	73
161	1.53304	59	43	60	54	45	65
162	1.54481	69	43	78	63	42	60
163	1.55659	55	36	80	67	57	82
164	1.56836	41	40	88	65	39	73
165	1.58013	66	42	71	68	38	72
166	1.5919	46	51	61	53	34	62
167	1.60367	44	35	80	57	42	78
168	1.61544	45	43	58	50	39	59
169	1.62721	49	38	61	53	45	52
170	1.63898	58	54	69	58	37	64
171	1.65076	78	66	87	63	59	64
172	1.66253	129	71	119	87	67	79
173	1.6743	182	101	137	130	108	69
174	1.68607	293	138	185	208	151	88
175	1.69784	405	201	256	233	215	93
176	1.70961	475	256	326	315	258	124
177	1.72138	612	303	385	375	358	131
178	1.73315	613	324	367	433	367	136
179	1.74493	574	332	373	400	424	130
180	1.7567	558	288	387	350	343	154
181	1.76847	458	281	311	343	302	148
182	1.78024	322	200	236	232	246	115
183	1.79201	246	159	191	169	193	107
184	1.80378	189	102	176	139	136	94
185	1.81555	122	92	101	85	97	79
186	1.82732	111	76	110	97	105	98
187	1.8391	97	79	103	97	64	117
188	1.85087	94	64	98	92	66	110
189	1.86264	108	75	119	77	74	121
190	1.87441	134	85	119	122	91	136
191	1.88618	150	76	141	148	104	170
192	1.89795	173	110	176	146	125	224
193	1.90972	253	152	192	217	166	282
194	1.92149	270	170	257	250	197	375
195	1.93327	373	199	337	289	258	510
196	1.94504	450	238	403	345	315	610
197	1.95681	475	288	457	394	365	768
198	1.96858	565	335	560	472	424	953
199	1.98035	644	381	552	539	518	1147
200	1.99212	707	372	578	579	562	1269
201	2.00389	738	426	645	651	665	1400
202	2.01566	660	376	665	654	622	1481
203	2.02744	611	366	597	606	606	1403
204	2.03921	534	322	500	527	522	1186
205	2.05098	395	244	395	455	390	1028
206	2.06275	301	185	284	309	294	802
207	2.07452	187	145	222	244	230	571
208	2.08629	151	87	154	162	180	394
209	2.09806	120	84	134	121	121	256
210	2.10983	87	56	129	98	97	185
211	2.12161	78	58	108	82	90	177
212	2.13338	92	52	89	87	56	136
213	2.14515	81	37	100	89	68	128
214	2.15692	77	58	79	78	69	118
215	2.16869	76	41	79	64	41	114
216	2.18046	74	44	83	80	40	114
217	2.19223	62	55	79	65	35	93
218	2.204	69	53	82	55	56	83
219	2.21577	80	54	82	61	63	85
220	2.22755	76	46	89	68	59	67
221	2.23932	96	50	82	74	54	84
222	2.25109	101	89	92	79	73	99
223	2.26286	130	76	109	98	91	116
224	2.27463	123	92	122	97	101	112
225	2.2864	159	86	152	123	100	117
226	2.29817	187	81	137	146	113	159
227	2.30994	161	88	136	107	114	142
228	2.32172	157	103	133	119	113	136
229	2.33349	117	88	117	104	104	133
230	2.34526	111	81	110	111	74	139
231	2.35703	116	71	88	76	79	98
232	2.3688	91	62	84	84	61	73
233	2.38057	88	37	69	68	84	71
234	2.39234	74	46	75	65	58	57
235	2.40411	76	46	67	57	54	66
236	2.41589	60	54	73	49	52	70
237	2.42766	73	39	69	52	41	66
238	2.43943	72	50	74	60	49	62
239	2.4512	56	42	73	45	46	66
240	2.46297	62	61	69	68	50	51
241	2.47474	76	51	66	52	43	50
242	2.48651	61	52	74	50	50	62
243	2.49828	92	41	97	69	41	50
244	2.51006	74	50	69	69	60	60
245	2.52183	84	62	80	80	35	51
246	2.5336	72	58	87	64	47	70
247	2.54537	76	57	101	60	51	76
248	2.55714	90	52	64	71	52	66
249	2.56891	99	56	88	77	66	66
250	2.58068	126	78	85	79	58	92
251	2.59245	130	88	128	105	78	118
252	2.60423	195	105	117	110	110	102
253	2.616	263	121	151	125	147	128
254	2.62777	318	163	186	176	186	135
255	2.63954	475	198	273	277	248	222
256	2.65131	545	248	340	314	298	246
257	2.66308	664	330	328	384	358	322
258	2.67485	751	346	429	428	426	354
259	2.68662	893	379	471	489	520	396
260	2.6984	812	407	544	528	556	434
261	2.71017	910	448	491	520	564	467
262	2.72194	747	425	456	512	512	406
263	2.73371	713	363	411	434	503	385
264	2.74548	507	310	329	337	425	326
265	2.75725	478	225	291	292	345	313
266	2.76902	435	264	290	316	302	264
267	2.78079	457	219	260	290	289	208
268	2.79257	455	239	276	278	266	196
269	2.80434	530	258	317	314	327	235
270	2.81611	526	280	323	360	337	232
271	2.82788	569	310	352	383	384	302
272	2.83965	669	333	367	366	381	339
273	2.85142	615	332	422	361	427	319
274	2.86319	671	342	425	413	397	318
275	2.87496	702	378	398	466	458	318
276	2.88674	790	372	476	439	430	388
277	2.89851	934	464	568	528	477	412
278	2.91028	1032	590	641	601	518	506
279	2.92205	1240	665	722	705	615	580
280	2.93382	1530	741	877	783	712	652
281	2.94559	1580	836	965	863	855	739
282	2.95736	1654	855	1038	899	861	841
283	2.96913	1519	891	951	933	902	868
284	2.98091	1430	797	988	882	818	802
285	2.99268	1216	749	868	827	729	777
286	3.00445	1030	575	700	696	604	669
287	3.01622	771	439	575	580	504	568
288	3.02799	620	365	449	460	384	438
289	3.03976	401	280	349	293	298	360
290	3.05153	338	221	286	239	227	290
291	3.0633	253	156	226	218	178	198
292	3.07507	226	142	183	170	159	191
293	3.08685	198	120	198	144	150	190
294	3.09862	198	109	167	175	121	167
295	3.11039	203	109	166	163	116	165
296	3.12216	213	107	190	164	145	162
297	3.13393	242	123	184	165	142	159
298	3.1457	266	132	201	196	167	218
299	3.15747	290	148	232	214	176	219
300	3.16924	309	166	248	231	176	219
301	3.18102	307	186	258	200	182	231
302	3.19279	329	221	228	193	204	227
303	3.20456	307	189	271	219	191	210
304	3.21633	327	175	278	220	191	235
305	3.2281	340	193	273	236	195	235
306	3.23987	383	212	287	249	206	201
307	3.25164	420	273	306	279	271	184
308	3.26341	510	321	360	318	282	209
309	3.27519	640	375	435	383	324	204
310	3.28696	723	448	472	392	356	158
311	3.29873	721	493	497	418	391	204
312	3.3105	745	547	553	513	385	189
313	3.32227	750	529	534	502	425	201
314	3.33404	714	516	572	492	445	201
315	3.34581	661	431	520	465	445	201
316	3.35758	544	427	466	426	391	213
317	3.36936	494	330	369	350	336	163
318	3.38113	358	250	309	311	260	176
319	3.3929	310	205	276	242	222	171
320	3.40467	260	166	238	240	166	173
321	3.41644	218	149	189	151	157	166
322	3.42821	172	147	178	157	133	169
323	3.43998	159	139	159	163	125	185
324	3.45175	181	119	146	130	125	195
325	3.46353	177	91	174	157	118	210
326	3.4753	187	106	205	161	129	193
327	3.48707	167	112	199	135	140	219
328	3.49884	223	136	185	147	175	209
329	3.51061	271	148	226	175	171	244
330	3.52238	323	151	252	224	169	301
331	3.53415	356	200	292	265	225	337
332	3.54592	516	254	401	309	295	392
333	3.5577	663	344	569	446	395	598
334	3.56947	958	514	830	672	544	823
335	3.58124	1570	859	1191	1025	845	1347
336	3.59301	2318	1250	1920	1509	1354	2100
337	3.60478	3756	1916	2921	2524	2065	3593
338	3.61655	5545	2899	4327	3863	3139	5422
339	3.62832	7726	4062	6380	5595	4802	8448
340	3.64009	10528	5695	8625	7519	6591	11684
341	3.65187	13366	7286	11509	10104	8818	15750
342	3.66364	16075	8820	13982	12389	10984	19918
343	3.67541	18105	10608	16397	14403	12963	23958
344	3.68718	18979	11287	17559	15847	14169	26340
345	3.69895	19313	11471	18153	16520	15082	28212
346	3.71072	17954	11083	17691	16386	14744	28263
347	3.72249	15671	9931	15854	14873	13331	25868
348	3.73426	12690	8498	13403	12684	11651	22739
349	3.74604	9996	6621	10590	10141	9494	18482
350	3.75781	7427	4899	8105	7799	7388	14134
351	3.76958	4974	3600	5703	5536	5432	10467
352	3.78135	3343	2372	3928	3718	3634	7022
353	3.79312	2086	1499	2350	2329	2351	4633
354	3.80489	1318	969	1562	1480	1463	2996
355	3.81666	697	548	854	901	855	1707
356	3.82843	457	364	516	529	488	1002
357	3.84021	318	207	347	331	331	577
358	3.85198	246	164	266	243	213	366
359	3.86375	223	145	245	210	174	288
360	3.87552	219	153	206	182	169	294
361	3.88729	285	164	269	229	174	285
362	3.89906	395	204	296	279	224	357
363	3.91083	512	248	434	377	310	484
364	3.9226	709	359	573	462	394	658
365	3.93437	884	450	761	643	594	936
366	3.94615	1239	728	1049	906	789	1291
367	3.95792	1610	889	1316	1139	989	1738
368	3.96969	2022	1114	1719	1488	1274	2308
369	3.98146	2264	1358	2071	1853	1571	2897
370	3.99323	2666	1466	2367	2025	1917	3369
371	4.005	2854	1659	2653	2380	2123	3955
372	4.01677	2919	1633	2706	2453	2201	4052
373	4.02854	2842	1697	2692	2488	2234	4217
374	4.04032	2541	1525	2561	2347	2165	3828
375	4.05209	2216	1404	2308	2060	1873	3548
376	4.06386	1872	1180	1872	1755	1678	3163
377	4.07563	1486	910	1508	1396	1352	2551
378	4.0874	1039	719	1157	1126	1034	1960
379	4.09917	756	559	876	889	820	1428
380	4.11094	529	345	612	627	574	930
381	4.12271	417	284	506	449	421	650
382	4.13449	290	160	364	335	307	411
383	4.14626	226	133	273	311	265	252
384	4.15803	173	99	237	216	200	169
385	4.1698	158	86	209	178	163	98
386	4.18157	163	78	190	171	121	79
387	4.19334	120	74	174	147	119	51
388	4.20511	104	70	152	126	115	54
389	4.21688	98	55	140	121	99	34
390	4.22866	93	60	122	106	86	34
391	4.24043	87	54	118	84	74	32
392	4.2522	91	60	88	74	89	26
393	4.26397	89	45	97	79	87	34
394	4.27574	89	59	108	85	79	43
395	4.28751	91	53	122	81	74	42
396	4.29928	105	47	99	81	72	46
397	4.31105	115	68	116	75	94	48
398	4.32283	94	46	105	85	87	42
399	4.3346	107	66	136	108	84	42
400	4.34637	106	59	146	133	114	44
401	4.35814	145	59	174	138	118	40
402	4.36991	148	73	223	190	162	34
403	4.38168	193	84	270	241	185	49
404	4.39345	222	96	322	305	258	46
405	4.40522	246	136	397	344	330	54
406	4.417	325	152	475	484	429	58
407	4.42877	405	202	682	550	461	63
408	4.44054	460	210	785	702	613	47
409	4.45231	474	235	872	777	704	50
410	4.46408	532	273	954	837	759	63
411	4.47585	560	312	994	923	832	85
412	4.48762	546	289	1004	920	829	91
413	4.49939	581	308	975	879	777	98
414	4.51117	527	283	899	804	743	71
415	4.52294	478	261	797	747	705	89
416	4.53471	402	243	710	658	549	80
417	4.54648	327	179	536	491	493	83
418	4.55825	351	182	475	433	419	73
419	4.57002	290	163	354	348	349	74
420	4.58179	217	142	294	252	228	74
421	4.59356	182	120	246	241	225	53
422	4.60534	160	103	199	190	171	51
423	4.61711	162	95	202	137	131	58
424	4.62888	177	95	160	168	141	63
425	4.64065	128	74	159	129	127	49
426	4.65242	170	82	143	154	117	63
427	4.66419	145	73	169	137	134	62
428	4.67596	144	85	161	128	133	53
429	4.68773	172	79	176	143	104	56
430	4.69951	149	83	180	142	140	59
431	4.71128	143	88	211	155	136	51
432	4.72305	164	83	211	167	157	55
433	4.73482	166	107	233	184	152	56
434	4.74659	191	80	248	217	172	50
435	4.75836	241	100	264	255	228	67
436	4.77013	271	123	338	309	282	58
437	4.7819	257	119	407	358	349	53
438	4.79367	274	146	495	419	344	63
439	4.80545	329	144	537	484	452	55
440	4.81722	324	168	593	495	476	52
441	4.82899	343	173	626	547	477	53
442	4.84076	351	197	668	596	548	50
443	4.85253	349	184	630	614	564	62
444	4.8643	328	183	675	625	505	50
445	4.87607	289	166	594	559	541	58
446	4.88784	268	157	569	494	482	67
447	4.89962	327	170	515	507	436	64
448	4.91139	310	143	501	478	400	55
449	4.92316	266	134	458	434	408	56
450	4.93493	247	139	442	406	359	57
451	4.9467	259	129	452	403	334	51
452	4.95847	230	122	361	376	297	47
453	4.97024	198	127	324	350	304	56
454	4.98201	201	113	305	257	266	62
455	4.99379	190	128	289	278	244	46
456	5.00556	171	113	260	221	220	50
457	5.01733	166	110	232	227	189	56
458	5.0291	161	102	210	210	193	44
459	5.04087	145	100	201	197	180	51
460	5.05264	150	82	203	188	168	46
461	5.06441	182	75	206	181	154	60
462	5.07618	157	90	222	198	150	55
463	5.08796	178	113	214	232	168	57
464	5.09973	201	103	230	228	183	50
465	5.1115	218	119	218	229	173	57
466	5.12327	199	103	261	246	239	51
467	5.13504	218	144	269	260	237	41
468	5.14681	228	118	303	258	237	49
469	5.15858	215	119	283	268	244	47
470	5.17035	181	109	306	293	255	45
471	5.18213	199	136	325	279	234	45
472	5.1939	206	113	267	243	248	49
473	5.20567	216	100	292	257	204	40
474	5.21744	197	100	254	242	213	63
475	5.22921	166	107	241	210	202	56
476	5.24098	167	91	216	165	195	43
477	5.25275	166	84	184	187	153	44
478	5.26452	160	82	167	149	133	56
479	5.2763	151	77	169	160	146	52
480	5.28807	125	89	174	152	146	52
481	5.29984	161	70	141	140	123	55
482	5.31161	146	82	171	146	118	60
483	5.32338	148	82	135	157	142	73
484	5.33515	174	80	149	151	137	71
485	5.34692	179	74	156	142	137	58
486	5.35869	165	84	160	129	149	53
487	5.37047	159	85	161	143	146	65
488	5.38224	151	98	174	142	130	55
489	5.39401	162	98	180	175	158	61
490	5.40578	200	117	192	157	162	70
491	5.41755	196	96	179	166	162	67
492	5.42932	174	92	193	167	152	68
493	5.44109	179	130	175	176	163	73
494	5.45286	170	100	184	184	164	75
495	5.46464	193	92	204	172	158	78
496	5.47641	189	96	236	193	145	87
497	5.48818	171	89	225	192	175	68
498	5.49995	201	100	223	191	196	79
499	5.51172	189	84	206	192	191	91
500	5.52349	186	118	264	210	203	68
501	5.53526	196	89	237	206	218	65
502	5.54703	243	82	242	224	186	70
503	5.55881	194	95	219	225	200	60
504	5.57058	175	103	255	204	184	71
505	5.58235	198	93	223	226	197	61
506	5.59412	188	101	230	201	202	68
507	5.60589	188	90	228	202	189	80
508	5.61766	177	79	203	198	174	85
509	5.62943	174	100	207	196	163	55
510	5.6412	153	105	211	185	171	60
511	5.65297	198	88	211	182	174	70
512	5.66475	180	98	209	196	168	58
513	5.67652	166	102	223	198	181	71
514	5.68829	201	114	270	203	200	77
515	5.70006	220	112	287	244	208	54
516	5.71183	302	128	317	274	264	65
517	5.7236	310	146	412	336	307	66
518	5.73537	454	196	546	448	402	74
519	5.74714	594	310	793	681	531	69
520	5.75892	866	350	1163	971	729	70
521	5.77069	1243	544	1674	1433	1170	97
522	5.78246	1831	800	2530	2255	1794	113
523	5.79423	2550	1177	3774	3178	2728	118
524	5.806	3604	1575	5169	4586	3664	134
525	5.81777	4701	2120	7105	6149	5260	187
526	5.82954	6147	2805	9355	8166	7071	234
527	5.84131	7518	3617	12141	10686	9183	306
528	5.85309	9064	4193	14364	12860	11230	352
529	5.86486	10036	4921	17157	15040	13403	429
530	5.87663	11076	5471	18674	16812	15046	459
531	5.8884	11511	5692	20371	18530	16430	547
532	5.90017	11524	5990	20672	19145	17065	541
533	5.91194	11087	5860	20240	18945	17182	544
534	5.92371	10132	5527	18874	17854	16159	516
535	5.93548	8967	5035	17336	16296	15097	484
536	5.94726	7484	4317	14683	14286	12995	418
537	5.95903	6250	3637	12489	11866	10914	391
538	5.9708	4772	2884	9922	9721	9059	324
539	5.98257	3604	2175	7415	7451	7074	250
540	5.99434	2573	1654	5500	5484	5051	206
541	6.00611	1706	1130	3916	3894	3651	205
542	6.01788	1215	763	2611	2638	2529	130
543	6.02965	848	540	1810	1823	1691	122
544	6.04143	559	354	1091	1101	1101	95
545	6.0532	381	252	762	718	744	93
546	6.06497	308	174	484	507	457	72
547	6.07674	255	164	362	340	367	93
548	6.08851	213	114	292	267	238	80
549	6.10028	193	113	204	214	219	96
550	6.11205	176	106	219	186	162	81
551	6.12382	202	105	198	186	184	77
552	6.1356	181	109	217	188	177	63
553	6.14737	172	117	193	198	164	75
554	6.15914	205	92	195	193	155	93
555	6.17091	207	116	188	192	179	88
556	6.18268	205	120	183	190	154	101
557	6.19445	221	120	241	196	173	82
558	6.20622	244	130	257	248	222	91
559	6.21799	306	136	284	263	241	82
560	6.22977	331	160	372	337	250	94
561	6.24154	437	213	428	354	289	119
562	6.25331	630	293	596	502	428	112
563	6.26508	871	385	791	628	565	133
564	6.27685	1181	540	1109	958	759	164
565	6.28862	1649	676	1540	1316	1184	195
566	6.30039	2277	1000	2103	1953	1568	239
567	6.31216	3115	1381	2999	2542	2258	295
568	6.32394	4009	1844	3940	3442	2890	352
569	6.33571	4829	2226	4774	4205	3656	482
570	6.34748	6111	2863	6315	5476	4833	584
571	6.35925	7166	3452	7405	6575	5863	684
572	6.37102	7987	3923	8455	7637	6749	854
573	6.38279	8759	4445	9651	8673	7722	929
574	6.39456	9103	4736	10130	9358	8335	950
575	6.40633	9277	4867	10512	9864	8851	972
576	6.41811	8997	4760	10580	9987	8730	999
577	6.42988	8707	4661	10246	10049	8891	972
578	6.44165	7911	4377	10100	9304	8488	935
579	6.45342	7074	4103	9429	8756	8039	892
580	6.46519	6360	3372	8281	8097	7336	675
581	6.47696	5181	2952	7544	7099	6488	642
582	6.48873	4401	2500	6410	6030	5735	484
583	6.5005	3737	2195	5839	5609	5054	439
584	6.51228	3026	1793	4758	4532	4172	361
585	6.52405	2401	1469	4035	3931	3633	320
586	6.53582	2114	1304	3393	3310	3105	208
587	6.54759	1552	978	2695	2685	2458	208
588	6.55936	1245	754	2209	2158	1993	172
589	6.57113	1011	584	1635	1673	1461	151
590	6.5829	725	393	1321	1245	1209	113
591	6.59467	546	361	930	918	908	90
592	6.60644	431	235	723	696	705	90
593	6.61822	358	195	490	500	458	86
594	6.62999	258	164	364	377	332	80
595	6.64176	220	135	279	283	262	84
596	6.65353	192	115	249	227	205	75
597	6.6653	196	115	198	173	167	95
598	6.67707	162	112	171	153	134	68
599	6.68884	168	86	157	147	134	68
600	6.70061	154	71	140	124	108	68
601	6.71239	162	70	140	130	104	67
602	6.72416	147	81	127	126	119	88
603	6.73593	168	99	146	117	103	70
604	6.7477	152	85	129	109	109	74
605	6.75947	163	92	124	129	108	73
606	6.77124	152	88	126	120	133	54
607	6.78301	184	92	141	120	113	86
608	6.79478	179	110	115	130	129	89
609	6.80656	193	104	153	128	118	84
610	6.81833	192	103	147	139	150	85
611	6.8301	194	118	189	172	151	71
612	6.84187	233	127	179	190	133	99
613	6.85364	235	120	200	170	154	94
614	6.86541	239	115	222	202	159	92
615	6.87718	236	118	268	220	212	99
616	6.88895	235	140	243	220	213	92
617	6.90073	288	159	286	288	230	81
618	6.9125	329	187	299	265	248	97
619	6.92427	388	169	326	318	266	92
620	6.93604	435	216	404	357	336	109
621	6.94781	468	241	423	422	353	107
622	6.95958	634	293	528	495	431	120
623	6.97135	708	345	626	554	503	145
624	6.98312	819	409	748	687	558	132
625	6.9949	884	442	832	758	654	136
626	7.00667	1045	491	973	874	824	148
627	7.01844	1174	549	1108	1047	855	177
628	7.03021	1193	591	1166	1051	1007	198
629	7.04198	1324	671	1231	1091	1078	214
630	7.05375	1292	687	1310	1169	1081	216
631	7.06552	1310	643	1287	1306	1084	197
632	7.07729	1219	623	1231	1194	1086	199
633	7.08907	1152	648	1176	1124	1046	207
634	7.10084	1000	569	1026	992	899	207
635	7.11261	842	542	926	899	877	192
636	7.12438	730	397	778	762	685	165
637	7.13615	594	343	689	642	583	148
638	7.14792	491	293	525	525	487	128
639	7.15969	426	264	440	402	436	116
640	7.17146	296	174	337	296	312	98
641	7.18324	228	157	286	247	233	111
642	7.19501	226	145	220	182	217	102
643	7.20678	196	130	165	200	140	83
644	7.21855	150	126	155	149	146	84
645	7.23032	159	84	145	149	133	98
646	7.24209	142	77	116	125	99	73
647	7.25386	143	76	107	105	84	69
648	7.26563	126	64	92	102	103	72
649	7.27741	151	62	106	116	75	78
650	7.28918	117	65	129	100	96	73
651	7.30095	146	67	104	93	108	74
652	7.31272	112	60	109	117	93	74
653	7.32449	133	59	118	108	110	93
654	7.33626	162	84	112	87	82	70
655	7.34803	154	75	124	110	96	71
656	7.3598	134	73	138	124	95	95
657	7.37158	163	80	117	112	97	78
658	7.38335	157	68	134	132	102	79
659	7.39512	160	86	139	153	108	80
660	7.40689	167	85	152	131	124	92
661	7.41866	179	107	154	144	139	85
662	7.43043	180	98	143	138	140	84
663	7.4422	191	123	175	162	140	88
664	7.45397	215	98	182	164	143	106
665	7.46574	188	112	176	166	155	89
666	7.47752	201	105	214	158	148	108
667	7.48929	190	121	203	169	134	92
668	7.50106	213	117	184	183	132	100
669	7.51283	206	114	191	177	140	87
670	7.5246	165	107	165	170	133	93
671	7.53637	195	119	147	157	141	91
672	7.54814	175	108	152	138	122	97
673	7.55991	175	113	152	157	121	83
674	7.57169	169	88	126	146	112	84
675	7.58346	151	80	110	112	146	77
676	7.59523	152	107	111	127	105	88
677	7.607	157	92	145	105	110	83
678	7.61877	156	77	119	109	111	78
679	7.63054	143	73	147	128	106	70
680	7.64231	155	87	121	123	100	57
681	7.65408	133	75	110	127	103	69
682	7.66586	133	81	103	131	119	70
683	7.67763	130	80	128	114	125	86
684	7.6894	127	87	118	109	109	89
685	7.70117	139	85	117	113	113	68
686	7.71294	151	75	119	119	105	68
687	7.72471	140	77	103	111	88	69
688	7.73648	160	79	100	103	114	80
689	7.74825	135	87	100	125	113	88
690	7.76003	131	76	112	90	98	75
691	7.7718	129	62	115	114	96	82
692	7.78357	139	77	107	103	108	77
693	7.79534	128	92	126	98	107	88
694	7.80711	137	81	99	104	91	71
695	7.81888	163	77	111	117	100	74
696	7.83065	147	71	94	91	88	67
697	7.84242	121	83	114	108	92	90
698	7.8542	137	83	136	86	110	69
699	7.86597	151	75	119	128	94	70
700	7.87774	130	82	104	124	87	89
701	7.88951	148	76	113	99	102	60
702	7.90128	133	63	125	100	110	64
703	7.91305	152	62	122	116	105	59
704	7.92482	146	84	130	108	104	71
705	7.93659	144	75	116	88	98	64
706	7.94837	163	79	122	111	102	55
707	7.96014	136	86	138	109	91	74
708	7.97191	152	77	143	111	102	64
709	7.98368	165	78	143	117	99	80
710	7.99545	166	92	136	122	101	108
711	8.00722	150	84	133	120	129	70
712	8.01899	159	86	129	117	107	75
713	8.03076	155	101	114	120	118	90
714	8.04254	196	103	151	126	101	83
715	8.05431	163	91	136	124	121	84
716	8.06608	184	73	132	138	132	81
717	8.07785	168	117	155	146	114	87
718	8.08962	156	111	146	131	122	86
719	8.10139	184	80	143	118	106	87
720	8.11316	139	98	123	151	104	63
721	8.12493	160	81	137	117	103	99
722	8.13671	161	77	108	126	119	97
723	8.14848	143	99	135	117	94	86
724	8.16025	179	114	128	112	113	91
725	8.17202	165	89	124	103	118	79
726	8.18379	141	81	147	130	114	90
727	8.19556	153	79	128	107	119	91
728	8.20733	158	96	137	106	107	84
729	8.2191	157	87	136	119	120	85
730	8.23088	172	107	143	121	117	91
731	8.24265	175	86	112	122	125	85
732	8.25442	185	85	119	114	116	95
733	8.26619	174	89	139	131	110	91
734	8.27796	192	102	137	109	112	101
735	8.28973	166	106	112	145	105	87
736	8.3015	169	82	163	137	126	96
737	8.31327	179	93	120	142	121	76
738	8.32504	150	95	125	116	117	91
739	8.33682	171	93	134	140	109	88
740	8.34859	166	87	134	128	118	86
741	8.36036	168	97	126	126	134	81
742	8.37213	164	85	129	129	135	81
743	8.3839	159	96	135	141	118	72
744	8.39567	163	82	140	133	122	100
745	8.40744	169	85	137	126	114	94
746	8.41921	178	101	150	158	145	101
747	8.43099	170	105	160	126	109	110
748	8.44276	177	81	147	147	105	123
749	8.45453	205	115	164	155	131	114
750	8.4663	176	116	180	159	124	157
751	8.47807	236	113	186	173	167	186
752	8.48984	283	144	238	190	159	236
753	8.50161	299	161	262	248	202	332
754	8.51338	333	174	308	268	227	433
755	8.52516	476	235	355	322	268	543
756	8.53693	498	240	399	342	309	693
757	8.5487	565	305	537	430	346	836
758	8.56047	634	330	513	499	413	1049
759	8.57224	732	385	642	574	472	1336
760	8.58401	865	456	746	684	551	1506
761	8.59578	918	493	784	742	594	1874
762	8.60755	951	534	836	760	659	1955
763	8.61933	931	575	883	827	779	2149
764	8.6311	949	534	874	861	700	2180
765	8.64287	937	515	913	894	698	2215
766	8.65464	806	513	859	792	693	2163
767	8.66641	809	512	853	827	708	2097
768	8.67818	724	470	771	714	595	1981
769	8.68995	687	425	676	686	573	1725
770	8.70172	630	368	610	583	536	1585
771	8.7135	494	340	522	516	471	1355
772	8.72527	435	262	410	438	389	1107
773	8.73704	383	238	385	402	322	877
774	8.74881	325	202	327	325	278	688
775	8.76058	282	182	267	256	243	552
776	8.77235	256	154	224	208	204	383
777	8.78412	227	144	205	178	165	361
778	8.79589	222	108	157	158	152	268
779	8.80767	217	122	152	139	150	169
780	8.81944	182	98	147	138	151	161
781	8.83121	175	99	133	134	151	132
782	8.84298	173	119	124	125	129	129
783	8.85475	194	95	138	164	143	114
784	8.86652	172	91	144	143	110	115
785	8.87829	188	115	134	130	115	111
786	8.89006	174	91	125	141	98	113
787	8.90184	185	108	140	131	131	101
788	8.91361	177	105	151	139	126	91
789	8.92538	173	93	152	140	129	99
790	8.93715	189	86	144	128	131	89
791	8.94892	198	89	134	111	123	94
792	8.96069	182	106	113	139	139	84
793	8.97246	153	89	136	132	133	93
794	8.98423	189	101	122	122	147	87
795	8.99601	165	89	132	129	122	99
796	9.00778	181	75	145	122	97	86
797	9.01955	185	78	135	122	124	102
798	9.03132	132	93	134	119	111	108
799	9.04309	184	105	144	158	112	100
800	9.05486	171	95	142	142	105	101
801	9.06663	195	99	139	133	117	92
802	9.0784	179	103	125	148	115	96
803	9.09018	187	108	152	127	140	87
804	9.10195	192	94	131	122	114	100
805	9.11372	193	123	146	129	120	100
806	9.12549	200	96	167	128	130	85
807	9.13726	179	131	134	142	124	130
808	9.14903	211	100	149	109	111	101
809	9.1608	157	97	125	139	126	99
810	9.17257	167	122	115	142	110	87
811	9.18434	180	108	129	139	103	89
812	9.19612	203	121	154	150	124	112
813	9.20789	173	105	112	158	124	88
814	9.21966	161	107	97	110	119	109
815	9.23143	203	112	141	130	128	112
816	9.2432	188	111	130	128	95	94
817	9.25497	186	121	159	125	107	110
818	9.26674	187	85	129	115	104	108
819	9.27851	196	108	138	142	128	84
820	9.29029	173	110	128	113	106	105
821	9.30206	191	88	155	130	129	109
822	9.31383	182	106	128	118	105	118
823	9.3256	199	84	133	112	131	124
824	9.33737	185	97	136	119	117	112
825	9.34914	180	89	116	128	117	104
826	9.36091	175	117	153	131	127	108
827	9.37268	197	111	157	124	115	116
828	9.38446	187	93	130	134	105	104
829	9.39623	191	100	154	149	126	113
830	9.408	205	108	169	135	130	110
831	9.41977	222	118	152	147	127	140
832	9.43154	208	113	136	150	132	152
833	9.44331	207	125	159	128	146	163
834	9.45508	240	125	163	179	163	177
835	9.46685	250	125	198	171	144	209
836	9.47863	243	128	207	198	177	194
837	9.4904	262	144	206	182	141	248
838	9.50217	285	132	220	206	168	274
839	9.51394	278	175	207	192	215	306
840	9.52571	260	149	245	214	195	392
841	9.53748	310	173	262	251	198	359
842	9.54925	312	147	262	243	206	396
843	9.56102	309	187	257	268	231	442
844	9.5728	281	175	280	258	238	447
845	9.58457	299	174	230	262	221	443
846	9.59634	316	181	239	271	237	463
847	9.60811	313	178	260	256	233	443
848	9.61988	281	180	226	225	210	400
849	9.63165	247	147	217	227	182	394
850	9.64342	275	158	226	203	176	335
851	9.65519	229	119	226	212	198	311
852	9.66697	220	134	186	194	173	282
853	9.67874	212	121	160	174	156	239
854	9.69051	203	123	175	172	131	222
855	9.70228	202	138	183	153	139	184
856	9.71405	208	117	153	141	129	167
857	9.72582	208	119	160	168	119	131
858	9.73759	165	83	145	140	128	107
859	9.74936	180	127	149	149	118	125
860	9.76114	167	106	143	133	123	110
861	9.77291	192	95	150	130	145	118
862	9.78468	173	112	146	116	125	106
863	9.79645	205	117	121	128	137	98
864	9.80822	192	116	137	141	117	97
865	9.81999	165	98	132	131	151	107
866	9.83176	152	105	142	134	131	99
867	9.84353	175	88	160	156	127	86
868	9.85531	166	118	155	150	127	103
869	9.86708	195	92	141	136	127	86
870	9.87885	173	110	155	138	144	82
871	9.89062	179	112	146	154	139	83
872	9.90239	165	74	153	128	143	92
873	9.91416	163	104	166	159	125	90
874	9.92593	174	99	137	164	134	119
875	9.9377	175	125	139	151	133	103
876	9.94948	177	115	162	138	144	84
877	9.96125	174	108	149	169	147	96
878	9.97302	185	87	148	164	140	117
879	9.98479	155	108	166	148	156	104
880	9.99656	168	90	152	168	127	93
881	10.0083	174	114	156	194	126	101
882	10.0201	187	118	150	162	124	87
883	10.0319	169	118	144	151	124	115
884	10.0436	165	98	159	143	135	95
885	10.0554	180	115	138	149	142	107
886	10.0672	163	100	144	160	126	99
887	10.079	166	106	135	136	134	86
888	10.0907	163	104	177	147	151	68
889	10.1025	182	102	149	156	130	90
890	10.1143	164	99	154	157	101	106
891	10.126	193	106	143	146	129	86
892	10.1378	171	87	156	140	138	94
893	10.1496	196	89	158	154	132	107
894	10.1614	197	103	144	128	135	113
895	10.1731	187	103	164	130	136	97
896	10.1849	197	75	150	157	127	88
897	10.1967	189	98	156	135	139	91
898	10.2084	210	91	143	130	120	101
899	10.2202	189	93	147	140	155	100
900	10.232	193	106	158	141	129	88
901	10.2438	181	94	139	152	138	106
902	10.2555	173	96	161	155	135	104
903	10.2673	198	103	153	123	143	91
904	10.2791	173	78	127	127	114	85
905	10.2908	209	93	148	141	140	88
906	10.3026	170	96	157	139	139	96
907	10.3144	215	129	148	149	135	108
908	10.3262	195	132	149	147	142	96
909	10.3379	181	117	157	148	142	102
910	10.3497	183	111	130	128	138	111
911	10.3615	202	120	146	155	143	88
912	10.3732	190	112	132	140	123	91
913	10.385	203	89	141	119	146	106
914	10.3968	224	101	154	129	151	104
915	10.4086	198	127	138	139	144	118
916	10.4203	200	104	165	139	131	100
917	10.4321	185	103	161	150	130	92
918	10.4439	193	115	154	149	149	111
919	10.4556	207	106	154	143	140	120
920	10.4674	191	124	189	179	145	100
921	10.4792	194	125	189	140	136	108
922	10.491	203	108	186	135	154	119
923	10.5027	202	118	200	177	148	110
924	10.5145	245	121	182	183	152	125
925	10.5263	211	125	188	188	173	139
926	10.538	221	115	197	154	152	141
927	10.5498	239	121	177	180	166	138
928	10.5616	205	112	178	175	141	119
929	10.5734	197	112	179	178	148	145
930	10.5851	228	101	185	167	146	143
931	10.5969	197	119	149	149	163	138
932	10.6087	199	125	177	161	135	136
933	10.6204	178	117	182	145	149	132
934	10.6322	172	97	153	176	139	107
935	10.644	187	104	146	143	139	113
936	10.6557	196	113	153	155	155	119
937	10.6675	208	94	141	158	143	127
938	10.6793	183	88	121	133	143	108
939	10.6911	168	94	148	126	127	114
940	10.7028	173	117	140	133	132	92
941	10.7146	187	95	156	122	132	107
942	10.7264	182	95	141	132	122	94
943	10.7381	202	100	163	137	128	106
944	10.7499	169	92	138	123	115	100
945	10.7617	194	99	149	140	136	105
946	10.7735	188	103	122	130	133	96
947	10.7852	166	110	156	144	133	92
948	10.797	180	94	126	123	129	107
949	10.8088	182	104	113	139	113	96
950	10.8205	170	92	135	129	139	99
951	10.8323	188	100	128	115	121	100
952	10.8441	149	97	132	138	121	87
953	10.8559	167	89	135	138	124	98
954	10.8676	192	90	149	141	123	99
955	10.8794	175	102	140	126	134	109
956	10.8912	187	91	127	120	113	97
957	10.9029	203	90	142	116	123	97
958	10.9147	193	84	137	128	145	117
959	10.9265	185	119	137	118	127	114
960	10.9383	185	104	121	120	120	94
961	10.95	173	100	140	118	119	116
962	10.9618	187	112	157	134	112	104
963	10.9736	205	94	139	137	145	98
964	10.9853	170	112	139	127	141	115
965	10.9971	181	114	130	120	112	98
966	11.0089	153	113	120	116	110	99
967	11.0207	182	110	130	139	115	83
968	11.0324	171	100	134	130	120	105
969	11.0442	187	107	146	123	130	97
970	11.056	177	119	154	127	126	103
971	11.0677	192	106	156	136	120	86
972	11.0795	185	108	147	134	145	109
973	11.0913	181	114	147	139	127	110
974	11.1031	172	107	139	122	141	104
975	11.1148	211	110	145	112	129	83
976	11.1266	160	111	138	118	146	97
977	11.1384	203	95	129	145	116	101
978	11.1501	220	113	136	157	133	116
979	11.1619	173	107	141	156	118	85
980	11.1737	203	102	154	143	130	119
981	11.1855	201	109	128	134	132	101
982	11.1972	192	104	130	140	117	93
983	11.209	179	118	163	158	142	109
984	11.2208	195	110	153	130	138	86
985	11.2325	210	117	132	139	157	89
986	11.2443	196	119	134	137	137	98
987	11.2561	208	109	153	155	132	108
988	11.2679	208	128	132	134	131	99
989	11.2796	199	109	148	139	136	98
990	11.2914	171	111	156	122	132	111
991	11.3032	206	105	146	153	138	117
992	11.3149	176	123	127	169	131	123
993	11.3267	171	107	150	126	147	129
994	11.3385	179	116	167	155	144	102
995	11.3503	211	111	144	146	117	101
996	11.362	160	117	169	145	139	84
997	11.3738	193	118	147	145	120	116
998	11.3856	189	88	152	137	138	95
999	11.3973	198	110	175	146	137	117
1000	11.4091	199	105	147	156	140	85
1001	11.4209	196	80	126	131	144	101
1002	11.4327	215	118	161	113	128	112
1003	11.4444	187	82	145	161	148	98
1004	11.4562	204	103	145	144	139	91
1005	11.468	196	116	151	138	146	115
1006	11.4797	203	120	135	151	128	105
1007	11.4915	191	113	153	136	151	112
1008	11.5033	184	107	144	149	150	108
1009	11.515	193	122	137	150	120	89
1010	11.5268	217	110	167	144	121	103
1011	11.5386	203	105	148	139	127	111
1012	11.5504	186	110	124	148	121	98
1013	11.5621	199	100	147	150	141	119
1014	11.5739	196	119	135	154	139	115
1015	11.5857	213	103	135	132	148	99
1016	11.5974	170	99	153	133	135	112
1017	11.6092	201	129	169	127	150	98
1018	11.621	201	108	157	145	123	115
1019	11.6328	202	128	131	153	142	106
1020	11.6445	194	105	150	140	141	104
1021	11.6563	194	102	138	156	144	87
1022	11.6681	179	116	163	148	139	121
1023	11.6798	214	119	165	162	133	97
1024	11.6916	192	101	170	162	111	116
1025	11.7034	183	106	139	142	125	119
1026	11.7152	199	100	128	152	135	95
1027	11.7269	178	105	138	133	121	117
1028	11.7387	173	110	146	130	148	115
1029	11.7505	208	115	154	141	145	99
1030	11.7622	173	122	135	134	146	117
1031	11.774	209	101	148	147	145	113
1032	11.7858	190	91	170	116	142	93
1033	11.7976	184	113	143	163	144	109
1034	11.8093	219	115	177	152	136	115
1035	11.8211	197	108	154	166	146	98
1036	11.8329	207	128	150	161	125	114
1037	11.8446	195	118	146	146	139	108
1038	11.8564	217	122	145	130	154	135
1039	11.8682	201	121	166	146	141	115
1040	11.88	191	115	168	163	153	124
1041	11.8917	193	117	163	137	158	121
1042	11.9035	193	117	142	148	124	107
1043	11.9153	211	108	161	165	128	132
1044	11.927	214	112	144	157	130	122
1045	11.9388	197	105	136	157	150	133
1046	11.9506	217	116	145	137	158	130
1047	11.9624	194	119	164	134	126	142
1048	11.9741	178	121	141	143	147	121
1049	11.9859	200	114	156	160	134	104
1050	11.9977	214	106	155	143	119	122
1051	12.0094	206	100	147	154	143	109
1052	12.0212	194	113	138	130	128	128
1053	12.033	195	109	161	142	128	129
1054	12.0448	192	89	151	109	119	114
1055	12.0565	191	106	141	150	138	111
1056	12.0683	199	113	161	156	137	113
1057	12.0801	215	106	142	139	127	112
1058	12.0918	214	121	149	147	113	116
1059	12.1036	210	97	156	148	154	97
1060	12.1154	187	106	134	141	131	122
1061	12.1272	201	109	157	136	171	116
1062	12.1389	197	121	137	120	130	127
1063	12.1507	189	123	139	118	139	103
1064	12.1625	215	111	144	134	153	107
1065	12.1742	204	92	138	106	125	115
1066	12.186	205	98	128	147	134	118
1067	12.1978	203	119	168	121	140	111
1068	12.2096	204	123	144	139	144	109
1069	12.2213	194	127	158	150	142	125
1070	12.2331	192	107	157	126	140	112
1071	12.2449	183	113	151	160	155	123
1072	12.2566	219	109	155	134	135	111
1073	12.2684	233	99	143	165	141	99
1074	12.2802	215	91	156	154	134	105
1075	12.292	177	103	130	152	138	103
1076	12.3037	195	110	173	147	116	109
1077	12.3155	214	109	158	153	131	130
1078	12.3273	212	100	143	148	126	99
1079	12.339	178	99	161	131	129	123
1080	12.3508	178	85	142	143	142	95
1081	12.3626	191	114	129	135	138	96
1082	12.3743	193	129	133	143	158	94
1083	12.3861	204	89	147	152	147	131
1084	12.3979	183	98	169	132	123	113
1085	12.4097	172	101	145	144	135	107
1086	12.4214	202	99	143	150	134	122
1087	12.4332	180	108	162	131	153	112
1088	12.445	207	130	147	144	116	118
1089	12.4567	210	113	138	144	143	119
1090	12.4685	187	95	151	117	127	119
1091	12.4803	202	122	165	156	138	112
1092	12.4921	177	118	159	156	140	132
1093	12.5038	204	112	163	144	143	116
1094	12.5156	189	95	132	142	151	130
1095	12.5274	203	111	168	137	150	109
1096	12.5391	183	108	134	137	109	124
1097	12.5509	208	91	168	137	137	98
1098	12.5627	206	120	157	145	137	145
1099	12.5745	210	101	151	150	129	130
1100	12.5862	206	126	161	164	146	133
1101	12.598	233	106	158	134	151	130
1102	12.6098	196	111	141	131	135	129
1103	12.6215	225	106	169	158	130	125
1104	12.6333	175	113	158	139	142	142
1105	12.6451	201	118	156	140	140	124
1106	12.6569	186	100	147	150	136	136
1107	12.6686	192	110	162	158	138	154
1108	12.6804	186	123	154	150	146	106
1109	12.6922	236	114	173	144	117	152
1110	12.7039	214	97	135	134	145	121
1111	12.7157	206	108	132	159	131	114
1112	12.7275	167	103	159	154	147	131
1113	12.7393	198	107	152	150	129	114
1114	12.751	177	104	138	152	140	117
1115	12.7628	200	119	157	134	120	132
1116	12.7746	210	103	148	151	134	119
1117	12.7863	183	112	152	160	158	120
1118	12.7981	190	110	161	147	135	111
1119	12.8099	186	125	157	167	112	109
1120	12.8217	179	104	161	156	117	115
1121	12.8334	192	104	157	119	136	115
1122	12.8452	207	119	169	128	140	119
1123	12.857	174	126	142	123	137	99
1124	12.8687	189	117	154	140	150	117
1125	12.8805	203	122	145	154	141	94
1126	12.8923	190	105	142	143	138	107
1127	12.9041	189	130	163	152	137	115
1128	12.9158	200	106	128	134	120	103
1129	12.9276	159	103	127	146	130	89
1130	12.9394	212	102	158	161	110	124
1131	12.9511	214	121	166	161	135	96
1132	12.9629	194	104	139	132	146	106
1133	12.9747	210	129	160	157	144	109
1134	12.9865	213	110	130	139	131	112
1135	12.9982	200	97	129	157	139	124
1136	13.01	184	106	127	148	134	107
1137	13.0218	181	106	167	144	139	116
1138	13.0335	202	115	145	144	120	92
1139	13.0453	216	108	149	147	141	98
1140	13.0571	179	110	124	143	154	106
1141	13.0689	191	100	154	130	125	114
1142	13.0806	209	107	153	147	135	109
1143	13.0924	185	119	154	137	136	99
1144	13.1042	209	112	130	154	147	129
1145	13.1159	218	101	163	132	109	118
1146	13.1277	211	110	146	123	130	90
1147	13.1395	189	105	138	142	138	113
1148	13.1513	189	105	143	143	146	108
1149	13.163	224	103	157	150	139	127
1150	13.1748	217	117	163	144	145	78
1151	13.1866	212	105	157	165	126	113
1152	13.1983	193	101	148	143	137	117
1153	13.2101	209	113	162	142	130	105
1154	13.2219	204	130	173	132	134	114
1155	13.2336	209	121	137	148	127	120
1156	13.2454	190	124	150	159	125	117
1157	13.2572	204	103	182	155	141	131
1158	13.269	194	121	148	149	139	82
1159	13.2807	217	126	156	154	160	114
1160	13.2925	198	110	147	145	140	132
1161	13.3043	223	134	162	155	141	114
1162	13.316	213	135	151	155	168	127
1163	13.3278	233	140	175	169	144	121
1164	13.3396	250	125	170	171	151	93
1165	13.3514	210	149	178	187	142	102
1166	13.3631	243	120	189	166	160	110
1167	13.3749	254	134	171	179	158	109
1168	13.3867	238	140	164	172	142	90
1169	13.3984	207	131	182	161	152	125
1170	13.4102	207	133	160	150	154	118
1171	13.422	214	114	169	159	143	109
1172	13.4338	205	119	176	150	140	119
1173	13.4455	189	128	158	180	136	108
1174	13.4573	202	122	153	159	130	126
1175	13.4691	200	123	160	175	131	124
1176	13.4808	177	116	158	155	143	116
1177	13.4926	194	126	150	156	137	128
1178	13.5044	218	121	147	156	122	111
1179	13.5162	184	117	150	148	143	118
1180	13.5279	213	114	160	156	146	114
1181	13.5397	199	111	137	156	163	104
1182	13.5515	205	113	129	148	126	101
1183	13.5632	205	98	152	145	128	110
1184	13.575	166	113	147	156	126	98
1185	13.5868	184	97	131	132	146	140
1186	13.5986	175	132	155	163	112	121
1187	13.6103	209	115	142	142	137	114
1188	13.6221	224	114	154	141	128	110
1189	13.6339	192	112	140	160	147	105
1190	13.6456	214	109	145	131	144	91
1191	13.6574	184	102	159	144	147	105
1192	13.6692	177	124	161	152	138	107
1193	13.681	195	111	140	156	121	101
1194	13.6927	158	122	137	169	134	107
1195	13.7045	204	107	156	133	146	101
1196	13.7163	193	115	148	144	112	117
1197	13.728	215	109	147	163	145	92
1198	13.7398	193	106	142	155	105	108
1199	13.7516	191	101	142	146	149	115
1200	13.7634	168	120	163	125	156	117
1201	13.7751	201	102	153	131	133	114
1202	13.7869	187	115	148	145	134	108
1203	13.7987	215	121	173	159	144	109
1204	13.8104	215	108	151	141	120	138
1205	13.8222	198	119	171	134	143	92
1206	13.834	199	125	131	144	143	93
1207	13.8458	218	108	170	127	137	121
1208	13.8575	196	106	165	163	123	109
1209	13.8693	190	108	127	130	127	125
1210	13.8811	207	115	130	136	136	105
1211	13.8928	215	118	129	127	145	117
1212	13.9046	188	101	156	147	124	132
1213	13.9164	193	106	150	135	135	107
1214	13.9282	204	122	162	171	141	124
1215	13.9399	219	116	157	128	144	113
1216	13.9517	212	120	150	163	128	111
1217	13.9635	196	113	177	159	165	100
1218	13.9752	166	124	166	183	148	118
1219	13.987	207	146	182	172	128	116
1220	13.9988	201	111	204	181	135	122
1221	14.0106	220	110	166	193	156	118
1222	14.0223	215	141	184	198	147	113
1223	14.0341	242	123	201	199	135	134
1224	14.0459	228	144	196	182	177	128
1225	14.0576	237	126	195	225	186	125
1226	14.0694	220	151	240	197	185	115
1227	14.0812	258	144	248	223	182	115
1228	14.0929	238	151	238	208	166	118
1229	14.1047	258	148	251	196	175	120
1230	14.1165	220	146	236	238	218	131
1231	14.1283	262	151	257	240	171	132
1232	14.14	251	132	229	218	195	132
1233	14.1518	237	152	232	224	177	139
1234	14.1636	250	133	240	206	197	131
1235	14.1753	249	144	242	230	205	127
1236	14.1871	253	135	228	218	182	119
1237	14.1989	251	124	235	215	167	128
1238	14.2107	225	125	232	217	153	140
1239	14.2224	230	119	224	185	167	111
1240	14.2342	240	135	190	209	159	159
1241	14.246	202	133	189	200	165	120
1242	14.2577	200	103	190	192	148	109
1243	14.2695	210	110	173	172	157	118
1244	14.2813	210	87	175	171	157	118
1245	14.2931	202	116	163	163	140	111
1246	14.3048	212	115	179	154	154	109
1247	14.3166	213	121	173	147	126	134
1248	14.3284	225	110	153	175	124	103
1249	14.3401	206	129	148	148	125	118
1250	14.3519	192	130	163	159	137	117
1251	14.3637	199	113	150	151	121	99
1252	14.3755	200	94	155	134	133	103
1253	14.3872	211	100	161	152	139	116
1254	14.399	172	115	147	140	163	85
1255	14.4108	212	100	135	147	160	99
1256	14.4225	175	98	132	141	146	126
1257	14.4343	172	100	152	135	134	107
1258	14.4461	193	109	158	130	149	108
1259	14.4579	185	121	148	121	127	113
1260	14.4696	186	92	131	141	127	105
1261	14.4814	196	94	135	146	143	102
1262	14.4932	187	90	152	144	147	107
1263	14.5049	179	95	188	106	143	119
1264	14.5167	214	114	128	154	140	120
1265	14.5285	197	91	140	137	107	107
1266	14.5403	168	113	139	150	115	132
1267	14.552	211	97	166	152	125	121
1268	14.5638	194	100	140	153	122	113
1269	14.5756	192	108	151	138	101	134
1270	14.5873	170	109	135	154	152	123
1271	14.5991	190	92	160	135	122	101
1272	14.6109	199	97	143	151	129	120
1273	14.6227	183	112	141	163	124	127
1274	14.6344	206	110	151	155	131	108
1275	14.6462	183	109	162	138	142	104
1276	14.658	183	117	143	140	133	101
1277	14.6697	184	85	150	139	148	100
1278	14.6815	185	110	160	150	139	116
1279	14.6933	191	109	133	162	130	100
1280	14.7051	188	98	148	159	112	118
1281	14.7168	176	127	146	150	128	137
1282	14.7286	181	108	141	122	128	129
1283	14.7404	187	127	162	150	114	89
1284	14.7521	174	97	154	141	135	109
1285	14.7639	203	99	138	133	133	106
1286	14.7757	189	106	152	144	115	120
1287	14.7875	198	109	146	166	153	121
1288	14.7992	181	129	140	146	127	120
1289	14.811	196	146	146	140	140	145
1290	14.8228	199	115	147	163	133	108
1291	14.8345	178	104	162	163	120	133
1292	14.8463	173	130	152	186	133	118
1293	14.8581	160	144	153	111	131	123
1294	14.8699	196	114	160	140	112	106
1295	14.8816	198	128	165	158	120	109
1296	14.8934	197	115	155	163	126	112
1297	14.9052	197	94	164	177	149	119
1298	14.9169	197	115	182	124	114	106
1299	14.9287	199	132	173	157	147	124
1300	14.9405	210	131	168	164	152	113
1301	14.9522	198	125	181	143	135	131
1302	14.964	177	122	164	168	156	105
1303	14.9758	194	130	178	148	138	118
1304	14.9876	188	105	181	172	145	116
1305	14.9993	212	112	160	144	123	118
1306	15.0111	173	117	137	172	136	115
1307	15.0229	204	122	157	158	146	131
1308	15.0346	211	115	174	150	116	124
1309	15.0464	178	126	168	152	129	113
1310	15.0582	186	105	151	159	134	103
1311	15.07	193	106	128	147	123	113
1312	15.0817	173	131	149	156	106	112
1313	15.0935	186	104	140	148	136	113
1314	15.1053	192	99	132	144	97	90
1315	15.117	175	110	150	129	136	114
1316	15.1288	179	108	120	137	153	121
1317	15.1406	180	119	155	150	137	121
1318	15.1524	162	108	154	133	150	114
1319	15.1641	195	106	153	144	126	103
1320	15.1759	196	94	122	155	116	100
1321	15.1877	174	91	131	117	123	105
1322	15.1994	187	88	142	135	118	106
1323	15.2112	173	114	188	146	120	99
1324	15.223	160	100	141	150	119	104
1325	15.2348	195	124	146	140	124	120
1326	15.2465	187	96	134	148	129	112
1327	15.2583	197	107	161	178	128	118
1328	15.2701	178	97	155	153	125	95
1329	15.2818	167	114	150	135	130	113
1330	15.2936	175	110	137	140	140	108
1331	15.3054	174	110	162	124	132	93
1332	15.3172	190	110	137	145	133	113
1333	15.3289	176	109	152	145	121	110
1334	15.3407	172	110	138	138	139	117
1335	15.3525	163	108	126	158	121	107
1336	15.3642	183	105	149	139	127	95
1337	15.376	178	120	153	116	125	104
1338	15.3878	198	113	157	141	132	109
1339	15.3996	187	100	127	122	132	106
1340	15.4113	167	110	141	133	116	115
1341	15.4231	165	109	155	128	125	117
1342	15.4349	178	114	136	129	126	117
1343	15.4466	185	95	147	132	127	110
1344	15.4584	186	115	157	145	125	105
1345	15.4702	169	103	133	147	116	105
1346	15.482	164	109	132	142	121	93
1347	15.4937	167	110	141	138	123	108
1348	15.5055	182	108	176	138	108	112
1349	15.5173	161	103	123	126	122	86
1350	15.529	195	116	136	136	122	141
1351	15.5408	182	130	149	135	110	109
1352	15.5526	189	93	135	145	126	103
1353	15.5644	191	100	145	125	120	91
1354	15.5761	179	96	160	146	131	106
1355	15.5879	193	117	137	146	115	116
1356	15.5997	174	105	161	174	126	118
1357	15.6114	214	114	186	159	146	125
1358	15.6232	222	119	181	157	166	119
1359	15.635	183	119	194	165	148	116
1360	15.6468	213	116	172	183	157	110
1361	15.6585	199	133	204	168	144	121
1362	15.6703	216	121	183	192	149	107
1363	15.6821	223	122	185	181	160	107
1364	15.6938	178	135	197	199	137	138
1365	15.7056	191	134	199	171	152	118
1366	15.7174	192	115	209	175	144	89
1367	15.7292	209	129	190	180	141	111
1368	15.7409	195	100	206	194	144	113
1369	15.7527	223	117	221	216	136	122
1370	15.7645	209	113	199	188	144	129
1371	15.7762	195	124	213	204	138	97
1372	15.788	191	124	214	179	161	121
1373	15.7998	208	120	215	182	154	126
1374	15.8115	198	118	185	196	141	123
1375	15.8233	190	132	207	198	159	136
1376	15.8351	200	135	187	169	138	97
1377	15.8469	201	90	215	176	159	109
1378	15.8586	174	115	186	170	141	100
1379	15.8704	197	132	172	154	145	92
1380	15.8822	177	116	176	169	143	115
1381	15.8939	178	106	176	166	116	132
1382	15.9057	204	101	162	170	148	110
1383	15.9175	195	120	154	144	122	87
1384	15.9293	186	116	153	133	146	113
1385	15.941	166	105	160	146	122	105
1386	15.9528	203	113	124	131	126	122
1387	15.9646	160	127	142	151	156	117
1388	15.9763	175	105	135	137	137	100
1389	15.9881	184	121	168	147	143	130
1390	15.9999	181	102	145	130	137	124
1391	16.0117	170	116	142	131	121	122
1392	16.0234	213	104	149	121	130	133
1393	16.0352	193	82	163	141	117	107
1394	16.047	172	116	125	147	123	95
1395	16.0587	173	91	142	142	105	100
1396	16.0705	197	103	151	138	119	106
1397	16.0823	169	102	145	135	122	120
1398	16.0941	205	96	146	152	115	113
1399	16.1058	180	93	151	138	128	109
1400	16.1176	176	104	164	139	127	99
1401	16.1294	167	112	146	143	99	110
1402	16.1411	177	109	130	151	112	111
1403	16.1529	171	99	133	150	116	110
1404	16.1647	175	102	144	151	138	121
1405	16.1765	218	111	152	123	126	119
1406	16.1882	174	100	145	131	115	121
1407	16.2	200	92	157	150	107	103
1408	16.2118	157	98	111	126	120	109
1409	16.2235	190	108	148	132	111	96
1410	16.2353	172	103	131	119	99	110
1411	16.2471	190	99	142	153	108	117
1412	16.2589	187	113	134	129	127	108
1413	16.2706	205	94	159	121	123	116
1414	16.2824	162	104	124	127	104	103
1415	16.2942	181	109	133	145	104	114
1416	16.3059	159	93	157	149	127	97
1417	16.3177	172	83	128	136	130	123
1418	16.3295	197	133	147	144	131	103
1419	16.3413	161	108	136	128	118	117
1420	16.353	192	99	147	149	120	109
1421	16.3648	173	114	157	130	130	114
1422	16.3766	171	110	148	130	125	107
1423	16.3883	153	102	167	114	117	90
1424	16.4001	174	107	140	125	97	99
1425	16.4119	188	100	145	136	110	95
1426	16.4237	181	109	145	138	124	123
1427	16.4354	169	103	138	140	137	102
1428	16.4472	165	102	144	139	115	108
1429	16.459	181	96	161	163	113	117
1430	16.4707	205	93	120	144	111	111
1431	16.4825	199	98	158	140	110	126
1432	16.4943	163	93	142	119	96	90
1433	16.5061	155	109	142	154	119	127
1434	16.5178	166	111	170	131	120	104
1435	16.5296	177	80	148	146	108	108
1436	16.5414	165	91	130	147	116	112
1437	16.5531	174	96	151	143	124	124
1438	16.5649	161	91	164	131	117	118
1439	16.5767	168	106	150	135	116	99
1440	16.5885	159	107	131	150	132	120
1441	16.6002	181	102	138	139	110	98
1442	16.612	197	97	168	142	126	109
1443	16.6238	189	100	153	143	138	118
1444	16.6355	161	108	137	122	122	112
1445	16.6473	181	108	122	133	123	112
1446	16.6591	172	98	121	117	122	103
1447	16.6708	159	112	166	155	132	116
1448	16.6826	169	102	153	122	124	94
1449	16.6944	163	86	158	133	111	117
1450	16.7062	202	105	145	135	118	103
1451	16.7179	170	91	119	131	141	103
1452	16.7297	176	100	175	138	131	81
1453	16.7415	184	108	151	132	136	114
1454	16.7532	195	102	159	150	112	108
1455	16.765	194	110	135	184	108	108
1456	16.7768	171	82	126	126	107	106
1457	16.7886	163	96	148	150	114	99
1458	16.8003	154	106	149	150	121	137
1459	16.8121	164	120	146	142	115	107
1460	16.8239	156	95	145	127	124	106
1461	16.8356	178	111	146	152	124	111
1462	16.8474	177	107	142	115	106	110
1463	16.8592	158	102	174	138	117	111
1464	16.871	177	107	121	141	124	105
1465	16.8827	155	90	140	143	119	114
1466	16.8945	149	97	134	150	118	94
1467	16.9063	159	110	154	114	114	103
1468	16.918	164	122	142	125	116	102
1469	16.9298	166	84	144	114	114	119
1470	16.9416	174	99	141	133	119	97
1471	16.9534	171	101	131	123	112	111
1472	16.9651	161	101	153	122	117	104
1473	16.9769	168	89	141	136	111	89
1474	16.9887	168	100	136	133	103	105
1475	17.0004	153	99	131	149	110	109
1476	17.0122	164	98	145	136	108	125
1477	17.024	193	86	132	125	127	108
1478	17.0358	164	105	138	136	114	103
1479	17.0475	177	96	140	135	125	105
1480	17.0593	173	102	134	120	104	102
1481	17.0711	165	107	135	144	118	111
1482	17.0828	166	96	124	145	114	120
1483	17.0946	170	89	134	147	106	106
1484	17.1064	160	99	148	138	124	105
1485	17.1182	170	92	139	157	118	110
1486	17.1299	175	101	137	135	99	110
1487	17.1417	154	101	145	156	113	102
1488	17.1535	159	90	143	156	91	115
1489	17.1652	173	105	144	137	126	111
1490	17.177	165	111	137	138	108	98
1491	17.1888	190	105	121	119	110	109
1492	17.2006	145	102	148	131	140	107
1493	17.2123	172	109	121	139	126	113
1494	17.2241	151	95	133	108	102	105
1495	17.2359	198	109	136	143	119	122
1496	17.2476	163	116	154	119	90	96
1497	17.2594	172	112	147	116	131	94
1498	17.2712	182	93	149	134	129	94
1499	17.283	162	93	133	128	122	103
1500	17.2947	168	103	147	165	119	103
1501	17.3065	173	112	164	139	121	112
1502	17.3183	152	124	144	136	98	115
1503	17.33	174	132	149	149	126	121
1504	17.3418	167	87	144	143	121	95
1505	17.3536	171	114	144	135	108	110
1506	17.3654	166	96	182	136	114	114
1507	17.3771	185	121	164	154	111	112
1508	17.3889	173	116	142	152	114	118
1509	17.4007	179	97	143	136	113	110
1510	17.4124	205	98	145	148	122	111
1511	17.4242	160	117	135	125	116	121
1512	17.436	159	110	112	133	117	102
1513	17.4478	158	119	142	118	107	118
1514	17.4595	150	109	169	139	129	116
1515	17.4713	154	93	161	131	97	126
1516	17.4831	176	104	154	150	110	92
1517	17.4948	168	104	161	151	119	111
1518	17.5066	164	116	152	132	125	124
1519	17.5184	178	107	146	133	109	117
1520	17.5301	179	107	151	137	84	110
1521	17.5419	178	121	180	166	127	117
1522	17.5537	185	104	153	154	121	106
1523	17.5655	186	102	155	138	136	130
1524	17.5772	184	119	149	152	113	129
1525	17.589	180	114	144	163	111	120
1526	17.6008	178	106	158	140	121	115
1527	17.6125	160	119	189	163	128	123
1528	17.6243	170	118	167	152	89	103
1529	17.6361	183	128	163	157	110	123
1530	17.6479	186	106	182	157	137	120
1531	17.6596	168	111	178	160	129	112
1532	17.6714	177	107	165	157	121	126
1533	17.6832	194	120	172	142	119	135
1534	17.6949	167	116	185	149	117	117
1535	17.7067	199	112	196	153	134	131
1536	17.7185	173	103	153	142	113	112
1537	17.7303	162	109	182	143	138	105
1538	17.742	172	107	199	164	136	121
1539	17.7538	155	128	153	167	109	127
1540	17.7656	170	102	172	153	137	115
1541	17.7773	173	122	169	146	130	135
1542	17.7891	177	121	176	141	105	109
1543	17.8009	186	106	143	171	143	127
1544	17.8127	162	103	168	146	121	125
1545	17.8244	183	125	172	136	92	116
1546	17.8362	176	132	189	137	111	110
1547	17.848	151	111	174	151	118	131
1548	17.8597	198	105	158	165	107	126
1549	17.8715	196	119	156	155	98	122
1550	17.8833	171	119	163	153	130	131
1551	17.8951	160	123	162	157	112	131
1552	17.9068	187	105	172	156	111	150
1553	17.9186	181	106	174	162	116	122
1554	17.9304	165	106	169	164	107	142
1555	17.9421	170	136	204	136	132	127
1556	17.9539	182	120	169	143	124	132
1557	17.9657	168	109	161	156	137	136
1558	17.9775	157	128	193	132	112	130
1559	17.9892	206	112	181	196	126	155
1560	18.001	177	139	157	158	122	123
1561	18.0128	184	126	158	170	112	127
1562	18.0245	186	115	178	165	115	132
1563	18.0363	207	129	196	150	122	113
1564	18.0481	170	114	178	148	103	172
1565	18.0599	197	122	180	176	103	141
1566	18.0716	186	142	176	183	109	137
1567	18.0834	177	108	182	165	126	136
1568	18.0952	161	146	197	138	125	147
1569	18.1069	185	141	200	186	105	149
1570	18.1187	186	126	182	151	119	140
1571	18.1305	185	136	189	197	128	144
1572	18.1423	189	134	202	170	129	131
1573	18.154	167	135	185	182	128	135
1574	18.1658	184	114	201	186	112	151
1575	18.1776	193	135	189	172	117	154
1576	18.1893	185	118	196	155	108	128
1577	18.2011	187	105	205	187	104	143
1578	18.2129	177	117	217	179	116	131
1579	18.2247	186	166	207	159	141	154
1580	18.2364	201	148	211	161	128	143
1581	18.2482	188	131	204	197	137	158
1582	18.26	191	154	233	197	118	142
1583	18.2717	197	161	216	173	134	160
1584	18.2835	188	146	221	196	121	141
1585	18.2953	191	138	241	196	114	148
1586	18.3071	189	142	207	179	136	170
1587	18.3188	183	157	247	189	131	186
1588	18.3306	185	155	260	204	131	171
1589	18.3424	206	178	230	206	119	157
1590	18.3541	201	170	226	213	135	177
1591	18.3659	173	175	265	222	122	166
1592	18.3777	218	173	261	200	132	158
1593	18.3894	212	154	253	194	115	165
1594	18.4012	213	190	263	236	145	199
1595	18.413	205	178	310	231	131	189
1596	18.4248	217	185	245	240	142	179
1597	18.4365	227	196	283	232	149	204
1598	18.4483	235	199	297	256	133	181
1599	18.4601	219	170	301	222	144	190
1600	18.4718	229	203	311	284	153	183
1601	18.4836	237	210	314	290	135	197
1602	18.4954	241	186	296	269	156	185
1603	18.5072	233	217	337	269	163	226
1604	18.5189	243	222	338	271	126	190
1605	18.5307	251	233	329	292	164	232
1606	18.5425	248	226	361	311	157	226
1607	18.5542	283	236	354	306	156	246
1608	18.566	260	254	380	326	158	253
1609	18.5778	282	256	399	335	159	237
1610	18.5896	288	312	424	320	185	267
1611	18.6013	305	254	390	333	190	246
1612	18.6131	275	275	446	368	215	254
1613	18.6249	297	322	429	369	213	283
1614	18.6366	293	286	472	386	210	281
1615	18.6484	313	278	483	397	192	302
1616	18.6602	305	292	437	392	176	326
1617	18.672	327	326	479	414	222	331
1618	18.6837	342	370	494	436	192	300
1619	18.6955	329	352	498	414	214	327
1620	18.7073	330	314	483	440	192	318
1621	18.719	360	338	576	439	211	341
1622	18.7308	319	302	567	456	240	384
1623	18.7426	365	349	593	458	236	356
1624	18.7544	353	374	580	417	216	351
1625	18.7661	375	372	563	452	217	372
1626	18.7779	328	377	635	511	256	416
1627	18.7897	362	389	561	513	244	407
1628	18.8014	354	381	616	498	252	412
1629	18.8132	404	413	609	506	228	429
1630	18.825	392	416	599	515	222	415
1631	18.8368	363	393	643	481	272	409
1632	18.8485	385	368	605	549	233	415
1633	18.8603	382	390	622	525	226	431
1634	18.8721	374	405	710	538	254	459
1635	18.8838	353	437	659	525	242	451
1636	18.8956	360	408	633	549	215	484
1637	18.9074	354	416	680	540	241	464
1638	18.9192	376	444	603	501	248	448
1639	18.9309	374	416	641	516	260	440
1640	18.9427	341	402	630	533	232	457
1641	18.9545	355	355	581	519	238	421
1642	18.9662	380	375	660	499	226	469
1643	18.978	339	407	615	533	241	437
1644	18.9898	351	374	626	467	234	447
1645	19.0016	311	383	627	509	242	412
1646	19.0133	378	341	593	507	236	433
1647	19.0251	321	387	588	443	233	452
1648	19.0369	358	364	601	512	202	462
1649	19.0486	369	397	565	467	244	415
1650	19.0604	340	345	526	496	221	415
1651	19.0722	354	369	539	460	218	395
1652	19.084	287	340	532	443	238	399
1653	19.0957	298	351	523	419	236	399
1654	19.1075	304	326	512	408	195	393
1655	19.1193	283	335	483	418	197	393
1656	19.131	309	298	476	418	203	412
1657	19.1428	292	327	473	417	243	415
1658	19.1546	287	289	442	359	193	375
1659	19.1664	287	308	478	358	190	365
1660	19.1781	266	294	454	349	161	340
1661	19.1899	263	267	385	370	194	340
1662	19.2017	273	289	388	349	178	330
1663	19.2134	244	238	407	327	185	305
1664	19.2252	232	286	371	306	188	302
1665	19.237	238	259	371	313	168	329
1666	19.2487	247	222	362	283	167	264
1667	19.2605	242	239	323	337	175	266
1668	19.2723	245	247	349	297	148	300
1669	19.2841	240	235	325	268	161	270
1670	19.2958	225	199	312	259	124	287
1671	19.3076	209	213	297	272	144	257
1672	19.3194	207	184	278	250	135	231
1673	19.3311	214	187	265	267	131	235
1674	19.3429	211	208	285	251	142	236
1675	19.3547	208	161	308	233	135	217
1676	19.3665	210	191	262	235	141	208
1677	19.3782	189	193	286	244	130	240
1678	19.39	180	156	258	214	136	223
1679	19.4018	194	179	246	228	121	200
1680	19.4135	188	161	251	207	145	220
1681	19.4253	192	154	268	226	134	222
1682	19.4371	196	174	253	194	117	193
1683	19.4489	175	167	236	199	145	207
1684	19.4606	156	131	206	204	134	209
1685	19.4724	202	177	206	225	138	177
1686	19.4842	195	148	222	177	121	180
1687	19.4959	187	167	223	184	137	166
1688	19.5077	197	145	187	165	117	180
1689	19.5195	177	137	194	173	100	168
1690	19.5313	169	153	210	190	131	177
1691	19.543	176	150	183	167	130	153
1692	19.5548	175	133	201	176	117	150
1693	19.5666	197	121	227	167	111	164
1694	19.5783	168	156	175	167	117	156
1695	19.5901	168	152	194	192	126	161
1696	19.6019	180	99	169	179	99	135
1697	19.6137	141	136	169	171	114	142
1698	19.6254	174	127	172	139	97	141
1699	19.6372	158	125	180	156	115	148
1700	19.649	154	118	170	150	97	143
1701	19.6607	159	159	183	155	109	160
1702	19.6725	156	117	147	143	85	138
1703	19.6843	180	122	176	153	104	162
1704	19.6961	153	118	158	152	109	146
1705	19.7078	150	123	156	144	99	136
1706	19.7196	159	128	159	140	102	152
1707	19.7314	152	120	162	142	99	125
1708	19.7431	137	100	146	137	78	131
1709	19.7549	168	106	150	131	116	117
1710	19.7667	159	127	160	144	108	139
1711	19.7785	144	105	183	141	95	132
1712	19.7902	155	99	159	122	101	118
1713	19.802	167	104	174	155	101	143
1714	19.8138	146	102	134	142	94	114
1715	19.8255	145	124	171	139	85	129
1716	19.8373	171	114	162	145	82	107
1717	19.8491	154	123	166	141	96	132
1718	19.8609	142	123	163	139	96	127
1719	19.8726	161	106	169	143	110	136
1720	19.8844	145	141	165	147	117	152
1721	19.8962	153	113	192	175	93	150
1722	19.9079	185	126	207	153	110	137
1723	19.9197	179	154	239	157	104	137
1724	19.9315	162	137	206	168	118	149
1725	19.9433	204	144	202	175	116	159
1726	19.955	196	140	234	186	118	178
1727	19.9668	218	171	231	218	118	181
1728	19.9786	202	166	269	212	124	207
1729	19.9903	247	193	282	249	141	218
1730	20.0021	226	191	301	249	133	229
1731	20.0139	248	213	309	285	156	227
1732	20.0257	245	232	323	282	153	264
1733	20.0374	243	249	324	259	148	256
1734	20.0492	284	229	366	267	155	288
1735	20.061	256	245	396	315	167	262
1736	20.0727	250	260	374	337	161	304
1737	20.0845	275	286	385	315	145	299
1738	20.0963	263	297	373	358	167	289
1739	20.108	287	273	470	342	173	321
1740	20.1198	250	313	450	368	170	360
1741	20.1316	267	279	426	372	181	348
1742	20.1434	267	343	418	330	156	316
1743	20.1551	278	295	423	375	170	398
1744	20.1669	259	282	391	374	173	342
1745	20.1787	263	297	441	351	203	340
1746	20.1904	295	303	464	394	183	319
1747	20.2022	293	298	440	351	159	364
1748	20.214	252	302	412	353	183	319
1749	20.2258	259	271	440	339	195	349
1750	20.2375	247	271	390	307	166	339
1751	20.2493	231	261	373	334	175	315
1752	20.2611	197	221	365	330	155	269
1753	20.2728	207	238	318	273	147	303
1754	20.2846	188	215	302	298	151	286
1755	20.2964	187	197	313	283	137	255
1756	20.3082	161	181	239	264	137	231
1757	20.3199	172	167	235	243	126	236
1758	20.3317	156	151	239	186	128	203
1759	20.3435	183	185	180	173	124	208
1760	20.3552	156	143	164	181	106	189
1761	20.367	142	141	188	156	104	181
1762	20.3788	140	117	182	135	107	173
1763	20.3906	161	134	183	153	120	144
1764	20.4023	150	92	144	135	94	119
1765	20.4141	141	98	136	130	91	133
1766	20.4259	147	87	163	127	93	124
1767	20.4376	159	98	133	124	83	130
1768	20.4494	126	109	148	127	92	111
1769	20.4612	141	96	134	126	87	114
1770	20.473	121	91	129	116	92	133
1771	20.4847	126	111	148	121	83	135
1772	20.4965	136	97	129	146	93	108
1773	20.5083	127	108	139	121	89	103
1774	20.52	134	97	130	111	103	93
1775	20.5318	149	111	144	138	85	108
1776	20.5436	128	97	125	141	94	116
1777	20.5554	136	100	121	125	110	120
1778	20.5671	137	98	127	102	90	106
1779	20.5789	123	114	136	125	85	111
1780	20.5907	142	93	142	160	97	114
1781	20.6024	143	96	130	138	89	127
1782	20.6142	139	103	129	128	99	97
1783	20.626	154	112	153	127	98	126
1784	20.6378	122	102	149	116	96	134
1785	20.6495	134	99	143	124	89	117
1786	20.6613	149	119	127	126	89	97
1787	20.6731	146	84	148	107	85	118
1788	20.6848	147	98	126	147	87	140
1789	20.6966	147	94	159	137	78	121
1790	20.7084	117	107	143	134	77	114
1791	20.7202	145	104	167	137	95	139
1792	20.7319	148	102	156	132	91	126
1793	20.7437	152	118	145	122	97	146
1794	20.7555	147	115	143	155	79	104
1795	20.7672	129	101	151	126	113	133
1796	20.779	144	119	169	124	94	120
1797	20.7908	150	119	182	135	93	128
1798	20.8026	138	110	163	172	100	110
1799	20.8143	143	140	163	140	101	122
1800	20.8261	159	115	164	139	94	109
1801	20.8379	171	126	158	139	84	128
1802	20.8496	154	127	187	153	123	127
1803	20.8614	155	128	173	153	101	135
1804	20.8732	155	121	171	146	104	151
1805	20.885	157	120	198	162	95	117
1806	20.8967	171	122	166	151	105	157
1807	20.9085	125	116	173	155	96	150
1808	20.9203	169	127	167	154	109	153
1809	20.932	152	125	188	181	107	136
1810	20.9438	156	111	191	173	118	137
1811	20.9556	157	115	202	159	108	124
1812	20.9673	178	118	182	184	100	141
1813	20.9791	181	131	181	172	100	151
1814	20.9909	161	155	169	167	94	164
1815	21.0027	169	130	196	161	99	164
1816	21.0144	157	123	209	171	117	157
1817	21.0262	182	141	177	184	101	145
1818	21.038	146	123	179	196	105	156
1819	21.0497	151	126	210	180	110	167
1820	21.0615	137	160	195	193	87	164
1821	21.0733	142	150	190	176	94	171
1822	21.0851	140	128	203	181	94	174
1823	21.0968	168	144	210	167	113	140
1824	21.1086	160	134	191	192	106	150
1825	21.1204	161	120	175	166	115	159
1826	21.1321	147	125	214	163	90	157
1827	21.1439	160	136	211	172	96	178
1828	21.1557	155	130	184	186	98	199
1829	21.1675	162	125	197	190	105	165
1830	21.1792	153	120	194	171	95	163
1831	21.191	150	117	217	165	111	161
1832	21.2028	179	127	207	174	114	180
1833	21.2145	134	127	191	156	91	137
1834	21.2263	146	157	211	154	100	193
1835	21.2381	155	115	195	170	111	133
1836	21.2499	154	112	208	173	85	174
1837	21.2616	175	130	176	159	96	164
1838	21.2734	158	133	180	155	86	143
1839	21.2852	130	129	197	164	98	171
1840	21.2969	164	143	163	153	90	142
1841	21.3087	159	142	167	153	103	152
1842	21.3205	136	129	169	165	108	146
1843	21.3323	160	108	184	170	96	152
1844	21.344	168	128	171	168	96	146
1845	21.3558	148	135	175	143	102	163
1846	21.3676	137	123	175	146	96	136
1847	21.3793	138	126	179	135	87	146
1848	21.3911	133	114	165	172	87	153
1849	21.4029	129	110	157	147	84	140
1850	21.4147	128	124	156	152	82	137
1851	21.4264	151	125	177	161	79	165
1852	21.4382	111	99	158	137	93	137
1853	21.45	148	125	167	141	104	154
1854	21.4617	132	123	178	153	86	141
1855	21.4735	146	122	190	141	86	136
1856	21.4853	131	147	139	139	89	138
1857	21.4971	141	105	150	135	89	129
1858	21.5088	136	115	160	155	92	126
1859	21.5206	132	118	131	119	74	124
1860	21.5324	134	111	128	124	89	133
1861	21.5441	147	107	145	146	89	126
1862	21.5559	126	110	152	133	85	124
1863	21.5677	144	98	153	119	62	130
1864	21.5795	121	101	130	113	71	127
1865	21.5912	132	102	142	129	71	125
1866	21.603	120	104	150	136	87	146
1867	21.6148	132	97	145	107	95	128
1868	21.6265	117	106	158	130	82	111
1869	21.6383	137	87	148	139	74	110
1870	21.6501	110	98	146	124	106	135
1871	21.6619	103	100	131	114	79	122
1872	21.6736	118	88	122	137	75	119
1873	21.6854	125	95	122	134	82	119
1874	21.6972	126	97	125	103	67	122
1875	21.7089	117	107	122	120	88	109
1876	21.7207	100	97	139	98	82	114
1877	21.7325	139	98	120	111	74	91
1878	21.7443	117	87	123	98	71	112
1879	21.756	133	90	114	91	76	103
1880	21.7678	123	85	126	122	75	104
1881	21.7796	117	94	118	117	67	107
1882	21.7913	119	87	128	114	80	113
1883	21.8031	132	72	127	98	81	101
1884	21.8149	114	92	104	108	77	102
1885	21.8266	117	95	120	102	75	115
1886	21.8384	115	88	118	121	71	107
1887	21.8502	111	99	117	112	74	126
1888	21.862	111	76	102	108	78	106
1889	21.8737	114	76	116	119	64	113
1890	21.8855	122	91	98	112	63	109
1891	21.8973	120	82	98	95	70	112
1892	21.909	104	96	121	88	86	110
1893	21.9208	122	90	124	104	75	111
1894	21.9326	107	90	108	104	59	92
1895	21.9444	131	71	94	126	54	89
1896	21.9561	121	84	103	104	73	94
1897	21.9679	111	65	96	83	71	78
1898	21.9797	109	76	100	95	66	123
1899	21.9914	112	89	114	91	92	103
1900	22.0032	120	94	109	100	92	90
1901	22.015	121	79	108	97	56	112
1902	22.0268	89	95	97	108	64	112
1903	22.0385	104	80	90	106	63	98
1904	22.0503	95	76	106	100	71	104
1905	22.0621	102	67	111	92	58	98
1906	22.0738	105	93	102	94	72	95
1907	22.0856	122	76	96	108	58	98
1908	22.0974	96	75	106	106	69	100
1909	22.1092	108	106	106	92	72	98
1910	22.1209	109	80	98	87	63	110
1911	22.1327	122	74	95	107	79	94
1912	22.1445	112	94	107	95	59	107
1913	22.1562	126	73	116	97	68	96
1914	22.168	122	68	93	101	66	93
1915	22.1798	93	62	111	101	65	84
1916	22.1916	113	67	98	93	71	94
1917	22.2033	95	96	105	78	61	97
1918	22.2151	111	96	93	86	69	89
1919	22.2269	115	87	103	108	82	105
1920	22.2386	98	89	94	76	73	82
1921	22.2504	99	64	93	90	57	85
1922	22.2622	106	76	91	93	62	96
1923	22.274	112	77	101	95	83	83
1924	22.2857	99	81	85	79	64	82
1925	22.2975	91	75	94	95	61	84
1926	22.3093	100	84	104	82	69	104
1927	22.321	113	75	109	112	72	72
1928	22.3328	95	78	80	101	56	89
1929	22.3446	117	80	94	92	71	84
1930	22.3564	107	79	93	111	61	95
1931	22.3681	106	70	105	66	63	73
1932	22.3799	86	84	82	91	68	96
1933	22.3917	107	66	102	100	60	93
1934	22.4034	115	79	102	100	59	81
1935	22.4152	102	79	115	107	72	102
1936	22.427	108	89	94	99	57	100
1937	22.4388	98	75	103	68	60	97
1938	22.4505	103	95	106	105	63	99
1939	22.4623	104	92	110	101	67	88
1940	22.4741	101	85	98	96	60	109
1941	22.4858	112	85	103	89	51	92
1942	22.4976	95	93	124	89	58	93
1943	22.5094	84	73	108	103	54	96
1944	22.5212	109	77	106	97	71	77
1945	22.5329	132	81	112	101	53	83
1946	22.5447	94	81	107	99	61	97
1947	22.5565	108	88	111	105	73	121
1948	22.5682	104	101	115	111	55	102
1949	22.58	110	84	127	102	56	104
1950	22.5918	99	92	127	109	74	113
1951	22.6036	110	86	136	124	57	111
1952	22.6153	128	103	125	114	75	104
1953	22.6271	123	94	123	126	80	107
1954	22.6389	141	107	135	104	73	130
1955	22.6506	115	88	151	131	85	112
1956	22.6624	114	115	135	136	69	134
1957	22.6742	130	119	149	135	77	125
1958	22.6859	120	116	149	109	74	133
1959	22.6977	127	93	141	140	73	128
1960	22.7095	111	93	152	138	70	127
1961	22.7213	114	105	139	110	71	134
1962	22.733	135	103	127	140	66	109
1963	22.7448	128	97	142	121	69	147
1964	22.7566	97	102	129	109	65	126
1965	22.7683	112	111	132	115	68	122
1966	22.7801	104	111	126	114	67	117
1967	22.7919	91	91	119	106	81	121
1968	22.8037	95	86	121	109	72	143
1969	22.8154	116	92	120	116	71	111
1970	22.8272	97	94	114	87	71	128
1971	22.839	112	86	95	102	62	101
1972	22.8507	92	81	113	101	63	93
1973	22.8625	77	70	125	104	65	114
1974	22.8743	76	90	114	106	54	90
1975	22.8861	80	73	113	74	56	81
1976	22.8978	101	71	92	80	65	91
1977	22.9096	104	64	83	85	65	72
1978	22.9214	98	71	91	109	53	100
1979	22.9331	103	85	113	73	66	83
1980	22.9449	86	89	88	88	81	72
1981	22.9567	85	55	102	87	60	82
1982	22.9685	108	74	86	89	59	98
1983	22.9802	111	65	89	77	64	88
1984	22.992	95	56	93	84	44	98
1985	23.0038	99	74	78	79	54	99
1986	23.0155	95	66	79	89	44	76
1987	23.0273	97	72	109	102	50	112
1988	23.0391	101	62	93	64	54	101
1989	23.0509	79	71	82	84	55	82
1990	23.0626	84	68	96	94	60	79
1991	23.0744	85	78	85	86	50	96
1992	23.0862	80	84	100	77	61	74
1993	23.0979	102	84	91	92	49	110
1994	23.1097	69	66	88	80	64	67
1995	23.1215	99	76	109	79	55	94
1996	23.1333	100	79	74	90	67	88
1997	23.145	84	83	81	84	55	73
1998	23.1568	94	80	89	93	58	92
1999	23.1686	95	74	103	87	55	86
[truncated: 2,097 more rows]

## Sheet: Reindeer12
N	Energy (keV)	C_FDG_28112019_21_FdG_Renne12_P	AP_FDG_281119_02_FdG_Renne12_PN	AP_FDG_281119_03_FdG_Rennes12_N	AP_FDG_281119_04_FdG_Renne12	AP_FDG_28112019_20_FdG_Renne12_N
1	-0.350748	0	0	0	0	0
2	-0.338968	0	0	0	0	0
3	-0.327188	0	0	0	0	0
4	-0.315408	0	0	0	0	0
5	-0.303628	0	0	0	0	0
6	-0.291848	0	0	0	0	0
7	-0.280068	0	0	0	0	0
8	-0.268288	0	0	0	0	0
9	-0.256508	0	0	0	0	0
10	-0.244728	0	0	0	0	0
11	-0.232948	0	0	0	0	0
12	-0.221168	0	0	0	0	0
13	-0.209388	0	0	0	0	0
14	-0.197608	0	0	0	0	0
15	-0.185828	0	0	0	0	0
16	-0.174048	0	0	0	0	0
17	-0.162268	0	0	0	0	0
18	-0.150488	0	0	0	0	0
19	-0.138708	0	0	0	0	0
20	-0.126928	0	0	0	0	0
21	-0.115149	0	0	0	0	0
22	-0.103369	0	0	0	0	0
23	-0.0915885	0	0	0	0	0
24	-0.0798086	0	0	0	0	0
25	-0.0680286	0	0	0	0	0
26	-0.0562486	0	0	0	0	0
27	-0.0444686	0	0	0	0	0
28	-0.0326886	0	0	0	0	0
29	-0.0209086	0	0	0	0	0
30	-0.00912866	0	0	0	0	0
31	0.00265132	0	0	0	0	0
32	0.0144313	0	0	0	0	0
33	0.0262113	0	0	0	0	0
34	0.0379913	0	0	0	0	0
35	0.0497713	0	0	0	0	0
36	0.0615512	0	0	0	0	0
37	0.0733312	0	0	0	0	0
38	0.0851112	0	0	0	0	0
39	0.0968912	0	0	0	0	0
40	0.108671	0	0	0	0	0
41	0.120451	0	0	0	0	0
42	0.132231	0	0	0	0	0
43	0.144011	0	0	0	0	0
44	0.155791	0	0	0	0	0
45	0.167571	0	0	0	0	0
46	0.179351	0	0	0	0	0
47	0.191131	0	0	0	0	0
48	0.202911	0	0	0	0	0
49	0.214691	0	0	0	0	0
50	0.226471	0	0	0	0	0
51	0.238251	0	0	0	0	0
52	0.250031	0	0	0	0	0
53	0.261811	0	0	0	0	0
54	0.273591	0	0	0	0	0
55	0.285371	0	0	0	0	0
56	0.297151	0	0	0	0	0
57	0.308931	0	0	0	0	0
58	0.320711	0	0	0	0	0
59	0.332491	0	0	0	0	0
60	0.344271	0	0	0	0	0
61	0.356051	0	0	0	0	0
62	0.367831	0	0	0	0	0
63	0.379611	0	0	0	0	0
64	0.391391	0	0	0	0	0
65	0.403171	0	0	0	0	0
66	0.414951	0	0	0	0	0
67	0.426731	0	0	0	0	0
68	0.438511	0	0	0	0	0
69	0.450291	0	0	0	0	0
70	0.462071	0	0	0	0	0
71	0.473851	0	0	0	0	0
72	0.485631	0	0	0	0	0
73	0.497411	0	0	0	0	0
74	0.509191	0	0	0	0	0
75	0.520971	0	0	0	0	0
76	0.532751	0	0	0	0	0
77	0.544531	0	0	0	0	0
78	0.556311	0	0	0	0	0
79	0.568091	0	0	0	0	0
80	0.57987	0	0	0	0	0
81	0.59165	0	0	0	0	0
82	0.60343	0	0	0	0	0
83	0.61521	0	0	0	2	1
84	0.62699	1	0	0	2	1
85	0.63877	3	1	0	0	2
86	0.65055	7	6	3	3	8
87	0.66233	19	6	10	10	24
88	0.67411	50	9	8	13	46
89	0.68589	71	16	14	16	74
90	0.69767	82	22	26	24	76
91	0.70945	80	19	19	30	83
92	0.72123	99	27	17	27	70
93	0.73301	80	14	26	30	99
94	0.74479	94	29	25	18	90
95	0.75657	88	19	26	28	109
96	0.76835	117	23	26	35	102
97	0.78013	106	24	27	30	98
98	0.79191	92	23	29	29	89
99	0.80369	80	21	18	27	75
100	0.81547	59	14	17	22	85
101	0.82725	68	19	22	16	55
102	0.83903	77	17	19	9	67
103	0.85081	58	12	12	20	63
104	0.86259	58	21	15	15	59
105	0.87437	44	18	14	23	62
106	0.88615	67	23	9	20	56
107	0.89793	61	26	25	13	78
108	0.90971	80	21	26	19	67
109	0.92149	90	18	19	20	62
110	0.93327	58	21	32	34	77
111	0.94505	101	25	16	28	82
112	0.95683	104	30	26	21	87
113	0.96861	85	29	36	30	78
114	0.98039	107	22	22	31	97
115	0.99217	86	28	23	35	92
116	1.00395	96	24	28	29	76
117	1.01573	87	24	18	23	60
118	1.02751	88	24	26	22	71
119	1.03929	95	27	21	24	75
120	1.05107	84	21	23	27	73
121	1.06285	79	26	24	32	80
122	1.07463	70	21	20	23	97
123	1.08641	79	21	21	23	81
124	1.09819	86	22	21	36	84
125	1.10997	82	23	17	32	52
126	1.12175	82	19	20	25	84
127	1.13353	71	24	16	24	84
128	1.14531	74	26	14	23	81
129	1.15709	77	21	31	23	74
130	1.16887	84	20	19	27	79
131	1.18065	87	25	22	34	68
132	1.19243	99	29	29	23	103
133	1.20421	98	33	23	26	81
134	1.21599	88	33	29	30	93
135	1.22777	98	36	27	20	74
136	1.23955	94	29	22	22	77
137	1.25133	90	22	25	18	80
138	1.26311	73	17	19	16	80
139	1.27489	85	17	33	21	68
140	1.28667	79	17	20	27	71
141	1.29845	78	17	21	22	62
142	1.31023	75	22	21	28	65
143	1.32201	69	18	19	24	64
144	1.33379	68	7	19	24	64
145	1.34557	85	24	21	25	64
146	1.35735	67	19	11	16	79
147	1.36913	82	21	27	27	77
148	1.38091	78	16	14	17	66
149	1.39269	91	29	24	17	78
150	1.40447	73	27	26	25	72
151	1.41625	78	33	34	39	71
152	1.42803	103	31	33	26	100
153	1.43981	83	43	31	45	109
154	1.45159	114	40	35	56	127
155	1.46337	143	57	52	53	129
156	1.47515	158	64	53	63	138
157	1.48693	160	49	63	54	133
158	1.49871	133	43	50	53	119
159	1.51049	129	49	36	52	133
160	1.52227	133	43	44	50	113
161	1.53405	119	32	34	40	118
162	1.54583	110	29	32	41	109
163	1.55761	98	35	31	33	96
164	1.56939	106	29	27	34	88
165	1.58117	97	34	25	41	84
166	1.59295	76	33	27	28	100
167	1.60473	98	32	28	34	91
168	1.61651	90	21	24	32	80
169	1.62829	94	30	30	22	78
170	1.64007	111	51	34	36	108
171	1.65185	109	54	49	60	103
172	1.66363	167	83	83	79	132
173	1.67541	222	124	111	147	171
174	1.68719	315	167	145	191	250
175	1.69897	410	205	241	317	337
176	1.71075	537	294	320	393	464
177	1.72253	636	324	352	498	577
178	1.73431	673	351	372	487	587
179	1.74609	773	342	367	426	573
180	1.75787	680	265	328	418	572
181	1.76965	606	205	287	340	471
182	1.78143	464	172	202	272	370
183	1.79321	404	145	155	189	295
184	1.80499	306	76	109	137	212
185	1.81677	232	77	78	100	197
186	1.82855	200	53	88	66	193
187	1.84033	207	74	84	85	178
188	1.85211	195	56	90	93	197
189	1.86389	253	94	76	110	190
190	1.87567	314	112	110	113	241
191	1.88745	381	151	137	139	285
192	1.89923	511	205	200	194	402
193	1.91101	699	243	233	257	542
194	1.92279	785	297	267	334	575
195	1.93457	971	356	318	351	738
196	1.94635	1067	422	359	362	846
197	1.95813	1170	363	345	326	842
198	1.96991	1065	358	312	364	979
199	1.98169	1025	278	279	326	923
200	1.99347	863	245	241	263	830
201	2.00525	786	208	186	214	807
202	2.01703	698	155	153	183	744
203	2.02881	607	116	126	185	674
204	2.04059	479	104	105	140	527
205	2.05237	385	78	91	80	419
206	2.06415	271	81	70	82	297
207	2.07593	237	49	56	66	263
208	2.08771	171	46	37	45	174
209	2.09949	163	41	30	46	157
210	2.11127	153	32	34	41	140
211	2.12305	134	32	20	34	114
212	2.13483	115	39	34	48	135
213	2.14661	132	42	37	28	120
214	2.15839	133	42	37	42	97
215	2.17017	124	40	40	40	120
216	2.18195	129	32	40	42	112
217	2.19373	120	46	38	60	150
218	2.20551	147	47	35	61	119
219	2.21729	151	40	47	69	118
220	2.22907	162	69	65	74	159
221	2.24085	189	82	82	72	160
222	2.25263	257	104	97	113	212
223	2.26441	278	109	117	105	234
224	2.27619	267	116	105	118	227
225	2.28797	300	110	120	117	260
226	2.29975	272	110	131	133	286
227	2.31153	253	101	123	119	280
228	2.32331	238	99	128	106	279
229	2.33509	228	86	113	114	208
230	2.34687	197	83	95	91	193
231	2.35865	175	79	78	76	201
232	2.37043	154	67	67	65	165
233	2.38221	132	54	54	45	122
234	2.39399	123	46	43	45	123
235	2.40577	125	56	50	39	123
236	2.41755	117	49	42	43	96
237	2.42933	102	33	47	52	94
238	2.44111	126	46	41	45	115
239	2.45289	130	47	42	55	130
240	2.46467	132	46	44	32	104
241	2.47645	120	47	59	47	117
242	2.48823	127	39	42	40	108
243	2.50001	120	43	49	47	127
244	2.51179	139	47	42	44	106
245	2.52357	99	41	39	43	109
246	2.53535	120	48	47	44	100
247	2.54713	124	49	46	60	120
248	2.55891	135	49	47	50	129
249	2.57069	159	58	51	50	176
250	2.58247	145	64	65	73	147
251	2.59425	188	75	86	90	181
252	2.60603	225	102	109	94	194
253	2.61781	305	145	107	128	284
254	2.62959	344	168	175	193	344
255	2.64137	452	269	246	224	475
256	2.65315	539	335	309	310	597
257	2.66493	715	361	375	419	740
258	2.67671	872	499	451	475	855
259	2.68849	1025	545	551	538	973
260	2.70027	1088	563	562	519	995
261	2.71205	1034	505	511	563	1009
262	2.72383	903	436	482	492	922
263	2.73561	860	436	396	402	897
264	2.74739	734	305	341	336	657
265	2.75917	642	295	304	327	607
266	2.77095	620	281	279	260	521
267	2.78273	526	303	243	270	537
268	2.79451	503	240	280	292	531
269	2.80629	531	286	273	296	535
270	2.81807	559	309	284	323	532
271	2.82985	642	363	342	387	640
272	2.84163	753	374	344	369	659
273	2.85341	729	400	414	389	695
274	2.86519	802	407	365	407	745
275	2.87697	844	412	420	419	795
276	2.88875	931	461	458	430	866
277	2.90053	1113	513	517	515	1023
278	2.91231	1289	619	539	606	1187
279	2.92409	1475	682	668	698	1480
280	2.93587	1712	820	792	813	1641
281	2.94765	1848	929	779	817	1821
282	2.95943	2051	911	872	854	1898
283	2.97121	1986	934	870	808	2005
284	2.98299	1942	803	779	818	1898
285	2.99477	1799	718	664	728	1637
286	3.00655	1550	620	616	601	1342
287	3.01833	1321	498	576	493	1096
288	3.03011	988	412	390	394	948
289	3.04189	837	302	325	310	696
290	3.05367	688	245	238	233	601
291	3.06545	593	197	199	199	477
292	3.07723	481	180	182	166	411
293	3.08901	476	188	196	179	365
294	3.10079	444	173	172	186	375
295	3.11257	436	153	167	165	380
296	3.12435	459	197	165	195	391
297	3.13613	431	185	161	152	397
298	3.14791	479	225	205	191	486
299	3.15969	519	211	212	212	449
300	3.17147	542	227	227	216	461
301	3.18325	544	230	230	227	510
302	3.19503	556	234	212	257	519
303	3.20681	578	270	212	229	530
304	3.21859	618	251	229	254	534
305	3.23037	622	278	236	270	559
306	3.24215	645	284	262	322	599
307	3.25393	658	326	262	373	605
308	3.26571	672	363	289	454	703
309	3.27749	744	426	359	489	769
310	3.28927	757	414	353	594	952
311	3.30105	927	494	430	671	993
312	3.31283	893	507	468	746	1089
313	3.32461	843	503	407	738	1030
314	3.33639	941	499	396	706	1079
315	3.34817	881	461	398	615	1017
316	3.35995	828	403	355	552	861
317	3.37173	761	336	312	458	703
318	3.38351	634	255	272	397	647
319	3.39529	583	260	256	323	600
320	3.40707	534	217	204	243	493
321	3.41885	521	173	199	207	448
322	3.43063	491	187	165	218	407
323	3.44241	557	185	200	202	424
324	3.45419	572	189	187	210	428
325	3.46597	571	200	194	221	478
326	3.47775	529	229	210	202	426
327	3.48953	609	233	219	243	487
328	3.50131	648	272	240	268	531
329	3.51309	759	313	304	259	576
330	3.52487	870	367	288	344	678
331	3.53665	1041	437	376	445	773
332	3.54843	1369	604	525	619	1071
333	3.56021	1836	866	717	841	1416
334	3.57199	2800	1279	1037	1300	2267
335	3.58377	4508	2054	1730	1994	3637
336	3.59555	7258	3280	2827	3191	5602
337	3.60733	11717	5146	4278	4847	8770
338	3.61911	17887	7747	6593	7417	13547
339	3.63089	26513	10905	9602	10769	19891
340	3.64267	37013	15246	13125	14378	27589
341	3.65445	48834	19381	17151	18656	36560
342	3.66623	60625	23353	21046	22492	44615
343	3.67801	71912	26897	24505	26293	52158
344	3.68979	79261	28280	26406	27834	56320
345	3.70157	82435	28665	27372	28506	58676
346	3.71335	81612	27323	26557	27140	57175
347	3.72513	74537	24373	23500	24114	50968
348	3.73691	63114	20213	19784	20263	43533
349	3.74869	51743	15843	15694	16062	34997
350	3.76047	39218	11537	11777	11936	26211
351	3.77225	28666	8196	8354	8266	18862
352	3.78403	18772	5397	5473	5527	12388
353	3.79581	12247	3383	3523	3441	7824
354	3.80759	7481	1870	2114	2076	4702
355	3.81937	4288	1191	1202	1203	2789
356	3.83115	2540	638	730	677	1616
357	3.84293	1521	415	454	466	1031
358	3.85471	1023	297	303	359	714
359	3.86649	744	251	255	262	623
360	3.87827	715	285	251	295	545
361	3.89005	847	359	298	360	680
362	3.90183	1105	470	450	470	876
363	3.91361	1457	666	626	670	1155
364	3.92539	2007	869	771	845	1555
365	3.93717	2949	1334	1036	1127	2211
366	3.94895	3977	1696	1491	1635	3088
367	3.96073	5585	2267	2011	2050	4077
368	3.97251	7025	2969	2575	2674	5312
369	3.98429	8654	3391	3111	3371	6498
370	3.99607	10234	3922	3650	3792	7407
371	4.00785	11611	4294	4115	4128	8453
372	4.01963	11961	4395	4110	4270	8732
373	4.03141	12220	4288	4101	4239	8598
374	4.04319	11405	3945	3648	3901	8004
375	4.05497	10262	3434	3426	3388	7117
376	4.06675	8578	2838	2828	2745	5953
377	4.07853	6901	2172	2207	2193	4676
378	4.09031	5180	1597	1678	1597	3534
379	4.10209	3706	1203	1138	1184	2590
380	4.11387	2546	762	780	748	1712
381	4.12565	1601	506	498	489	1092
382	4.13743	1026	292	341	318	678
383	4.14921	612	169	222	201	465
384	4.16099	372	102	115	124	263
385	4.17277	219	78	82	68	182
386	4.18455	182	59	60	56	148
387	4.19633	129	50	49	51	110
388	4.20811	120	55	49	52	93
389	4.21989	87	51	49	53	104
390	4.23167	85	49	54	43	103
391	4.24345	116	54	68	39	77
392	4.25523	88	46	54	44	94
393	4.26701	93	31	42	46	103
394	4.27879	90	52	46	60	100
395	4.29057	81	47	52	58	101
396	4.30235	94	54	43	44	108
397	4.31413	97	58	47	56	121
398	4.32591	111	44	66	64	111
399	4.33769	100	46	43	46	103
400	4.34947	98	43	53	41	99
401	4.36125	101	52	60	62	109
402	4.37303	121	60	68	63	115
403	4.3848	114	50	68	68	132
404	4.39658	130	58	74	58	122
405	4.40836	146	65	82	72	172
406	4.42014	142	81	85	84	198
407	4.43192	166	108	106	110	225
408	4.4437	193	99	102	126	249
409	4.45548	198	142	134	122	297
410	4.46726	270	143	157	164	365
411	4.47904	265	156	183	206	383
412	4.49082	262	179	168	214	407
413	4.5026	309	166	171	224	463
414	4.51438	328	200	169	216	499
415	4.52616	360	179	172	224	454
416	4.53794	307	179	164	233	446
417	4.54972	317	154	164	192	424
418	4.5615	242	134	142	170	368
419	4.57328	238	126	133	141	337
420	4.58506	212	108	110	124	265
421	4.59684	196	101	111	99	237
422	4.60862	161	85	109	101	195
423	4.6204	162	85	80	78	196
424	4.63218	155	77	85	90	211
425	4.64396	132	67	72	67	159
426	4.65574	127	99	75	74	179
427	4.66752	136	63	74	69	154
428	4.6793	133	78	60	92	176
429	4.69108	153	63	74	81	151
430	4.70286	120	60	81	73	159
431	4.71464	111	47	63	67	134
432	4.72642	108	65	61	76	154
433	4.7382	135	60	57	73	142
434	4.74998	123	51	61	60	132
435	4.76176	113	69	59	57	107
436	4.77354	126	49	64	71	140
437	4.78532	132	74	71	68	155
438	4.7971	114	61	61	75	150
439	4.80888	143	66	62	69	140
440	4.82066	148	72	51	60	147
441	4.83244	138	87	73	70	148
442	4.84422	157	82	62	73	142
443	4.856	160	75	68	75	165
444	4.86778	160	81	75	65	180
445	4.87956	153	78	60	82	170
446	4.89134	163	80	72	98	190
447	4.90312	183	84	72	83	173
448	4.9149	170	74	74	83	203
449	4.92668	168	75	79	112	220
450	4.93846	145	74	78	94	204
451	4.95024	180	87	93	111	207
452	4.96202	161	69	94	86	205
453	4.9738	156	80	80	94	194
454	4.98558	154	59	62	84	193
455	4.99736	158	68	74	80	173
456	5.00914	139	65	67	83	178
457	5.02092	137	79	77	86	142
458	5.0327	147	58	54	67	140
459	5.04448	123	45	70	78	145
460	5.05626	130	50	62	70	135
461	5.06804	127	63	61	74	139
462	5.07982	139	62	58	81	141
463	5.0916	127	55	51	66	110
464	5.10338	127	58	66	58	127
465	5.11516	111	55	55	68	135
466	5.12694	121	64	53	67	144
467	5.13872	126	59	66	47	127
468	5.1505	112	74	50	80	123
469	5.16228	146	78	68	64	137
470	5.17406	132	65	67	80	172
471	5.18584	137	66	81	76	130
472	5.19762	125	83	67	69	144
473	5.2094	100	59	62	76	164
474	5.22118	125	74	74	98	151
475	5.23296	136	62	69	72	131
476	5.24474	125	77	66	64	142
477	5.25652	143	73	66	66	157
478	5.2683	136	62	63	64	162
479	5.28008	124	80	56	84	149
480	5.29186	146	72	57	90	151
481	5.30364	143	69	76	78	162
482	5.31542	130	57	67	61	160
483	5.3272	149	58	81	83	153
484	5.33898	136	63	78	79	162
485	5.35076	139	83	73	81	152
486	5.36254	132	64	71	81	200
487	5.37432	158	91	99	78	204
488	5.3861	160	66	73	81	182
489	5.39788	143	92	84	88	229
490	5.40966	191	71	88	84	204
491	5.42144	172	78	100	84	227
492	5.43322	173	70	76	84	220
493	5.445	156	67	90	92	194
494	5.45678	164	65	90	88	197
495	5.46856	183	75	78	77	197
496	5.48034	197	86	78	69	219
497	5.49212	162	67	70	85	162
498	5.5039	137	72	81	68	176
499	5.51568	140	73	70	81	176
500	5.52746	141	67	65	95	165
501	5.53924	137	65	63	84	161
502	5.55102	142	60	57	97	189
503	5.5628	152	66	70	72	166
504	5.57458	140	72	76	87	155
505	5.58636	142	68	65	70	162
506	5.59814	137	62	65	73	170
507	5.60992	151	69	60	92	149
508	5.6217	133	59	52	94	165
509	5.63348	170	78	72	77	147
510	5.64526	130	57	72	120	171
511	5.65704	137	82	76	83	137
512	5.66882	134	66	84	82	159
513	5.6806	148	82	87	82	178
514	5.69238	164	69	75	115	168
515	5.70416	150	71	84	93	164
516	5.71594	152	78	72	69	132
517	5.72772	174	76	92	91	190
518	5.7395	174	77	83	98	151
519	5.75128	167	83	96	79	161
520	5.76306	185	78	98	85	177
521	5.77484	182	84	106	93	175
522	5.78662	212	94	107	113	179
523	5.7984	192	121	103	103	242
524	5.81018	227	111	116	133	267
525	5.82196	243	104	147	130	272
526	5.83374	291	150	170	142	294
527	5.84552	355	173	173	185	355
528	5.8573	350	170	217	207	394
529	5.86908	429	196	206	224	448
530	5.88086	424	229	238	221	498
531	5.89264	445	171	247	229	504
532	5.90442	452	181	246	252	495
533	5.9162	509	206	255	242	486
534	5.92798	431	178	221	217	502
535	5.93976	422	177	204	218	480
536	5.95154	394	175	184	188	401
537	5.96332	330	145	159	174	384
538	5.9751	302	118	161	161	328
539	5.98688	283	116	143	139	325
540	5.99866	237	108	128	123	267
541	6.01044	210	96	108	114	215
542	6.02222	188	77	122	111	195
543	6.034	175	91	93	98	203
544	6.04578	159	69	90	83	187
545	6.05756	163	71	88	83	171
546	6.06934	175	78	82	92	200
547	6.08112	159	89	84	95	207
548	6.0929	137	70	88	83	182
549	6.10468	146	70	87	83	173
550	6.11646	171	76	68	85	188
551	6.12824	141	82	77	88	199
552	6.14002	139	73	89	88	174
553	6.1518	129	52	81	87	191
554	6.16358	138	79	94	97	215
555	6.17536	161	91	87	94	226
556	6.18714	157	73	73	85	203
557	6.19892	156	82	96	86	255
558	6.2107	200	92	87	98	247
559	6.22248	204	108	115	117	273
560	6.23426	230	126	141	143	286
561	6.24604	230	157	130	159	380
562	6.25782	297	184	187	210	526
563	6.2696	379	288	274	312	735
564	6.28138	515	405	382	432	1094
565	6.29316	710	554	559	621	1529
566	6.30494	980	802	741	782	2013
567	6.31672	1240	1010	972	1074	2783
568	6.3285	1661	1324	1420	1502	3619
569	6.34028	2020	1602	1681	1689	4362
570	6.35206	2573	2138	2085	2234	5684
571	6.36384	3049	2507	2554	2648	6958
572	6.37562	3490	2795	2834	3068	7798
573	6.3874	3958	3133	3270	3374	8436
574	6.39918	4209	3236	3520	3496	8822
575	6.41096	4313	3346	3497	3561	9241
576	6.42274	4220	3238	3459	3416	8721
577	6.43452	4065	3070	3200	3297	8227
578	6.4463	3572	2701	3019	2877	7467
579	6.45808	3246	2504	2595	2510	6600
580	6.46986	2845	2008	2142	2133	5490
581	6.48164	2193	1526	1765	1639	4269
582	6.49342	1764	1237	1389	1247	3459
583	6.5052	1445	957	1085	1039	2605
584	6.51698	1105	702	792	768	1796
585	6.52876	857	541	562	538	1358
586	6.54054	659	408	399	412	1002
587	6.55232	476	285	342	284	748
588	6.5641	410	236	228	251	510
589	6.57588	310	158	184	168	361
590	6.58766	316	141	139	136	334
591	6.59944	273	122	110	129	260
592	6.61122	238	117	103	120	278
593	6.623	221	106	107	123	247
594	6.63478	214	117	98	98	210
595	6.64656	245	95	100	126	229
596	6.65834	229	109	103	103	248
597	6.67012	191	89	128	84	213
598	6.6819	200	106	88	108	224
599	6.69368	215	92	95	109	207
600	6.70546	209	132	85	92	200
601	6.71724	218	95	91	125	213
602	6.72902	235	96	109	99	234
603	6.7408	219	92	111	100	216
604	6.75258	204	76	91	96	213
605	6.76436	194	93	72	93	228
606	6.77614	217	85	99	121	224
607	6.78792	199	88	91	109	230
608	6.7997	189	82	93	110	212
609	6.81148	197	111	92	104	273
610	6.82326	185	91	108	99	202
611	6.83504	203	117	86	97	235
612	6.84682	190	83	95	108	224
613	6.8586	169	89	98	119	236
614	6.87038	223	103	124	121	236
615	6.88216	220	118	126	114	272
616	6.89394	215	107	108	123	239
617	6.90572	213	120	103	127	287
618	6.9175	227	115	127	140	334
619	6.92928	238	151	149	158	372
620	6.94106	249	190	183	172	400
621	6.95284	285	183	195	209	483
622	6.96462	357	193	230	228	588
623	6.9764	392	230	264	267	686
624	6.98818	479	301	289	312	812
625	6.99996	514	359	380	426	978
626	7.01174	565	446	419	459	1122
627	7.02352	610	502	467	513	1254
628	7.0353	686	527	541	482	1304
629	7.04708	754	543	578	641	1459
630	7.05886	787	588	579	681	1490
631	7.07064	784	576	638	634	1517
632	7.08242	755	556	579	599	1416
633	7.0942	699	554	552	613	1357
634	7.10598	636	521	507	499	1223
635	7.11776	585	467	447	488	1080
636	7.12954	579	419	395	434	914
637	7.14132	470	330	380	419	804
638	7.1531	410	296	266	356	664
639	7.16488	359	261	240	275	568
640	7.17666	299	225	186	249	440
641	7.18844	282	161	171	209	371
642	7.20022	218	162	133	154	305
643	7.212	201	136	131	175	262
644	7.22378	203	109	144	126	238
645	7.23556	200	116	115	135	199
646	7.24734	173	110	116	121	190
647	7.25912	190	114	98	105	187
648	7.2709	164	90	102	92	202
649	7.28268	201	86	101	103	200
650	7.29446	182	91	104	106	171
651	7.30624	192	74	105	91	191
652	7.31802	170	75	104	92	176
653	7.3298	175	88	115	89	194
654	7.34158	177	86	92	100	208
655	7.35336	205	80	118	96	217
656	7.36514	183	91	100	100	194
657	7.37692	186	90	98	108	221
658	7.3887	216	92	85	89	194
659	7.40048	215	90	101	101	251
660	7.41226	207	82	89	120	224
661	7.42404	216	88	98	97	238
662	7.43582	219	102	98	110	249
663	7.4476	226	82	94	119	265
664	7.45938	228	69	100	126	254
665	7.47116	230	73	112	105	234
666	7.48294	207	100	81	105	243
667	7.49472	206	92	102	115	264
668	7.5065	212	103	102	113	266
669	7.51828	198	73	83	97	276
670	7.53006	219	85	79	93	261
671	7.54184	198	91	93	118	232
672	7.55362	188	68	98	99	245
673	7.5654	206	83	86	90	190
674	7.57718	174	92	76	95	190
675	7.58896	211	77	88	108	182
676	7.60074	178	75	76	94	160
677	7.61252	207	62	89	114	190
678	7.6243	180	91	77	94	188
679	7.63608	171	64	77	89	190
680	7.64786	191	86	72	92	206
681	7.65964	174	64	87	82	175
682	7.67142	174	87	104	80	184
683	7.6832	168	79	74	84	186
684	7.69498	209	89	81	80	168
685	7.70676	205	81	78	79	166
686	7.71854	191	71	90	88	186
687	7.73032	191	75	83	85	197
688	7.7421	167	79	83	101	205
689	7.75388	201	65	96	78	194
690	7.76566	160	77	91	83	163
691	7.77744	213	64	83	87	210
692	7.78922	189	90	83	73	197
693	7.801	205	90	78	82	179
694	7.81278	182	65	80	68	182
695	7.82456	166	76	88	86	179
696	7.83634	157	81	97	94	188
697	7.84812	163	74	88	78	173
698	7.8599	204	87	81	82	187
699	7.87168	166	60	91	97	175
700	7.88346	156	80	78	89	195
701	7.89524	184	65	85	74	154
702	7.90702	183	73	75	86	178
703	7.9188	171	81	80	82	218
704	7.93058	169	77	81	85	193
705	7.94236	170	80	89	79	187
706	7.95414	150	73	88	85	198
707	7.96592	173	70	79	88	222
708	7.9777	176	70	85	100	177
709	7.98948	145	101	79	110	240
710	8.00126	205	89	85	89	220
711	8.01304	177	85	101	89	223
712	8.02482	177	72	112	98	218
713	8.0366	170	82	110	95	221
714	8.04838	178	82	108	93	248
715	8.06016	183	83	108	106	239
716	8.07194	196	72	109	85	250
717	8.08372	192	93	100	98	247
718	8.0955	202	92	93	98	232
719	8.10728	193	103	111	101	242
720	8.11906	189	82	87	80	219
721	8.13084	184	79	94	90	230
722	8.14262	197	94	86	85	208
723	8.1544	192	76	79	89	223
724	8.16618	197	89	86	77	200
725	8.17796	169	90	84	80	222
726	8.18974	210	94	82	95	181
727	8.20152	198	79	87	89	178
728	8.2133	206	84	75	88	197
729	8.22508	216	96	80	77	195
730	8.23686	191	86	75	89	195
731	8.24864	194	91	86	77	223
732	8.26042	207	93	82	84	201
733	8.2722	196	86	76	86	230
734	8.28398	183	98	92	97	212
735	8.29576	185	98	107	93	228
736	8.30754	175	98	105	101	220
737	8.31932	188	86	81	94	206
738	8.3311	187	91	106	91	232
739	8.34288	213	83	93	98	202
740	8.35466	192	85	82	83	190
741	8.36644	209	85	88	83	214
742	8.37822	183	97	97	117	239
743	8.39	172	91	86	103	220
744	8.40178	183	74	98	75	222
745	8.41356	198	101	92	89	222
746	8.42534	178	102	104	94	229
747	8.43712	197	96	106	110	248
748	8.4489	198	108	96	106	281
749	8.46068	184	88	98	110	236
750	8.47246	200	85	84	117	229
751	8.48424	226	100	94	114	275
752	8.49602	239	95	103	117	278
753	8.5078	234	97	105	125	329
754	8.51958	232	108	94	120	344
755	8.53136	269	105	99	119	367
756	8.54314	263	117	97	104	438
757	8.55492	297	98	98	124	451
758	8.5667	300	124	105	140	512
759	8.57848	327	126	116	128	586
760	8.59026	366	129	123	132	619
761	8.60204	375	139	139	150	711
762	8.61382	416	126	107	141	758
763	8.6256	400	132	126	149	767
764	8.63738	424	120	155	144	771
765	8.64916	438	123	145	147	797
766	8.66094	442	136	136	142	743
767	8.67272	379	141	150	162	698
768	8.6845	349	114	139	142	655
769	8.69628	389	126	127	145	595
770	8.70806	346	120	124	145	535
771	8.71984	292	107	131	126	507
772	8.73162	284	115	135	126	437
773	8.7434	282	127	116	144	385
774	8.75518	266	117	98	115	352
775	8.76696	250	104	122	142	312
776	8.77874	239	93	112	104	300
777	8.79052	246	102	101	105	299
778	8.8023	231	103	134	112	296
779	8.81408	225	110	107	121	300
780	8.82586	230	110	125	138	252
781	8.83764	259	113	98	124	244
782	8.84942	237	102	120	117	255
783	8.8612	236	126	110	110	238
784	8.87298	215	98	121	123	219
785	8.88476	242	108	99	109	212
786	8.89654	213	98	106	126	225
787	8.90832	233	96	122	107	256
788	8.9201	238	110	110	113	266
789	8.93188	231	91	109	122	230
790	8.94366	205	101	91	103	188
791	8.95544	206	98	102	121	232
792	8.96722	231	102	103	133	240
793	8.979	189	99	120	105	249
794	8.99078	222	104	109	117	236
795	9.00256	222	103	82	133	221
796	9.01434	214	105	103	112	230
797	9.02612	205	100	113	94	236
798	9.0379	209	98	95	109	234
799	9.04968	214	92	109	113	205
800	9.06146	189	88	120	113	226
801	9.07324	181	99	111	114	225
802	9.08502	228	103	117	100	257
803	9.0968	197	91	113	109	238
804	9.10858	223	98	111	101	227
805	9.12036	206	102	101	98	237
806	9.13214	192	94	97	110	260
807	9.14392	209	98	105	100	216
808	9.1557	200	93	99	111	216
809	9.16748	227	83	89	97	214
810	9.17926	181	97	99	121	277
811	9.19104	207	90	121	109	222
812	9.20282	210	80	118	97	240
813	9.2146	221	98	120	103	204
814	9.22638	221	101	117	117	245
815	9.23816	214	104	131	104	218
816	9.24994	208	119	95	116	260
817	9.26172	208	102	116	107	243
818	9.2735	206	107	122	118	251
819	9.28528	212	84	114	118	253
820	9.29706	230	98	99	128	202
821	9.30884	197	91	121	103	269
822	9.32062	213	104	99	121	234
823	9.3324	206	91	111	96	249
824	9.34418	213	110	98	115	226
825	9.35596	182	103	92	123	232
826	9.36774	227	97	109	115	241
827	9.37952	195	90	93	118	256
828	9.3913	224	109	82	134	231
829	9.40308	243	97	101	113	247
830	9.41486	206	86	91	119	240
831	9.42664	234	98	107	107	263
832	9.43842	221	84	104	107	273
833	9.4502	221	94	96	123	271
834	9.46198	211	104	123	104	262
835	9.47376	216	113	85	93	246
836	9.48554	246	114	106	119	256
837	9.49732	223	111	103	77	257
838	9.5091	255	111	112	104	334
839	9.52088	259	121	112	111	293
840	9.53266	227	89	125	106	310
841	9.54444	257	115	122	101	333
842	9.55622	260	106	117	107	315
843	9.568	283	126	92	115	360
844	9.57978	240	109	99	117	344
845	9.59156	268	113	129	123	347
846	9.60334	265	112	100	102	341
847	9.61512	263	117	115	128	317
848	9.6269	264	98	115	131	319
849	9.63868	281	115	111	112	332
850	9.65046	272	101	90	120	289
851	9.66224	237	115	98	102	274
852	9.67402	240	116	105	119	249
853	9.6858	241	130	107	125	271
854	9.69758	218	103	99	102	266
855	9.70936	212	96	98	116	285
856	9.72114	228	109	90	113	274
857	9.73292	238	105	121	100	275
858	9.7447	219	113	106	121	290
859	9.75648	211	111	99	114	251
860	9.76826	233	123	88	104	267
861	9.78004	241	100	108	115	267
862	9.79182	207	91	106	74	274
863	9.8036	251	105	110	104	255
864	9.81538	198	109	118	122	264
865	9.82716	218	91	106	113	252
866	9.83894	232	119	127	99	263
867	9.85072	228	111	104	116	277
868	9.8625	218	101	110	119	263
869	9.87428	247	101	117	111	248
870	9.88606	259	112	116	115	248
871	9.89784	230	112	110	117	259
872	9.90962	228	87	110	94	274
873	9.9214	234	122	119	113	279
874	9.93318	253	109	121	111	259
875	9.94496	253	114	120	126	252
876	9.95674	248	116	117	131	268
877	9.96852	240	127	127	117	272
878	9.9803	223	110	110	108	286
879	9.99208	247	105	114	112	287
880	10.0039	254	111	130	88	246
881	10.0156	229	100	117	110	286
882	10.0274	232	123	87	122	251
883	10.0392	252	126	117	114	253
884	10.051	236	104	120	113	261
885	10.0628	225	110	120	131	245
886	10.0745	227	96	95	110	260
887	10.0863	234	99	113	127	302
888	10.0981	231	109	103	96	270
889	10.1099	274	117	116	133	271
890	10.1217	216	104	112	104	253
891	10.1334	223	105	118	129	274
892	10.1452	211	110	115	124	260
893	10.157	225	108	104	116	270
894	10.1688	247	111	126	94	257
895	10.1806	206	117	129	116	271
896	10.1923	233	110	120	115	234
897	10.2041	226	87	113	109	260
898	10.2159	231	115	105	121	259
899	10.2277	207	98	105	105	285
900	10.2395	214	105	109	117	261
901	10.2512	235	110	93	116	275
902	10.263	221	109	128	104	238
903	10.2748	228	92	124	128	231
904	10.2866	205	103	92	106	229
905	10.2984	215	126	101	102	254
906	10.3101	222	111	94	110	287
907	10.3219	228	107	108	110	275
908	10.3337	232	107	102	114	252
909	10.3455	237	119	120	130	227
910	10.3573	240	100	103	124	234
911	10.369	227	81	122	138	251
912	10.3808	227	129	101	118	246
913	10.3926	210	109	88	109	258
914	10.4044	217	119	113	133	239
915	10.4162	244	100	112	109	256
916	10.4279	239	113	115	117	247
917	10.4397	245	99	118	120	244
918	10.4515	223	113	120	105	264
919	10.4633	228	112	133	123	287
920	10.4751	237	112	105	121	318
921	10.4868	236	106	104	113	292
922	10.4986	240	106	112	117	261
923	10.5104	227	115	129	134	290
924	10.5222	250	115	112	120	281
925	10.534	225	115	114	127	272
926	10.5457	228	133	106	129	328
927	10.5575	220	120	125	102	295
928	10.5693	241	127	111	114	289
929	10.5811	262	112	131	131	258
930	10.5929	252	116	134	141	296
931	10.6046	211	114	123	132	247
932	10.6164	244	108	107	114	272
933	10.6282	220	135	132	122	274
934	10.64	205	131	94	131	260
935	10.6518	246	124	115	110	253
936	10.6635	237	101	114	116	252
937	10.6753	245	130	102	117	233
938	10.6871	248	128	101	139	306
939	10.6989	238	133	113	128	236
940	10.7107	230	112	101	126	239
941	10.7224	227	117	135	118	270
942	10.7342	247	117	97	128	253
943	10.746	239	111	103	139	215
944	10.7578	231	134	106	133	272
945	10.7696	243	111	109	106	268
946	10.7813	249	117	120	117	244
947	10.7931	219	133	108	129	237
948	10.8049	262	107	107	131	242
949	10.8167	259	105	129	118	243
950	10.8285	249	111	112	106	229
951	10.8402	259	135	116	112	256
952	10.852	258	114	95	106	223
953	10.8638	225	100	128	101	222
954	10.8756	246	94	121	110	247
955	10.8874	260	112	116	101	254
956	10.8991	295	106	116	126	270
957	10.9109	284	100	95	107	243
958	10.9227	269	117	117	115	285
959	10.9345	288	109	115	109	271
960	10.9463	278	104	101	126	237
961	10.958	257	107	108	112	285
962	10.9698	265	82	101	105	242
963	10.9816	276	112	104	121	259
964	10.9934	295	105	114	103	273
965	11.0052	257	107	90	114	247
966	11.0169	249	100	80	103	243
967	11.0287	254	127	113	111	258
968	11.0405	245	103	108	116	271
969	11.0523	261	111	103	122	264
970	11.0641	283	101	102	109	265
971	11.0758	235	108	107	100	246
972	11.0876	250	130	121	108	266
973	11.0994	225	101	128	112	248
974	11.1112	231	113	118	116	270
975	11.123	272	117	121	133	253
976	11.1347	257	104	113	128	263
977	11.1465	236	104	128	129	289
978	11.1583	238	126	139	127	258
979	11.1701	250	135	123	94	241
980	11.1819	232	123	114	119	252
981	11.1936	236	111	121	115	242
982	11.2054	204	93	120	122	253
983	11.2172	242	108	122	107	271
984	11.229	243	95	103	126	271
985	11.2408	214	118	111	140	284
986	11.2525	234	112	116	117	248
987	11.2643	226	108	121	117	271
988	11.2761	216	118	124	118	268
989	11.2879	241	110	124	128	260
990	11.2997	211	117	89	106	258
991	11.3114	225	109	128	104	277
992	11.3232	227	103	110	132	241
993	11.335	233	108	117	112	243
994	11.3468	220	114	120	112	246
995	11.3586	237	127	112	126	246
996	11.3703	237	107	103	127	265
997	11.3821	246	122	116	141	257
998	11.3939	232	107	99	116	258
999	11.4057	236	112	115	121	248
1000	11.4175	247	111	116	109	295
1001	11.4292	213	117	114	107	259
1002	11.441	227	98	102	126	272
1003	11.4528	231	114	117	122	240
1004	11.4646	222	107	127	123	257
1005	11.4764	227	122	112	121	242
1006	11.4881	241	116	135	127	256
1007	11.4999	214	107	124	119	256
1008	11.5117	228	114	104	105	250
1009	11.5235	244	101	115	135	283
1010	11.5353	233	106	118	105	273
1011	11.547	256	98	114	104	271
1012	11.5588	269	121	108	110	269
1013	11.5706	278	105	120	135	249
1014	11.5824	230	117	116	121	272
1015	11.5942	217	104	110	123	270
1016	11.6059	260	130	106	103	264
1017	11.6177	240	113	147	123	270
1018	11.6295	208	113	115	117	272
1019	11.6413	264	119	100	138	297
1020	11.6531	268	132	103	104	280
1021	11.6648	263	102	108	124	291
1022	11.6766	257	105	120	112	276
1023	11.6884	249	114	120	122	271
1024	11.7002	209	127	103	101	289
1025	11.712	254	131	114	117	278
1026	11.7237	234	124	115	104	290
1027	11.7355	233	102	106	104	305
1028	11.7473	250	143	103	133	294
1029	11.7591	291	109	119	127	291
1030	11.7709	244	120	137	116	332
1031	11.7826	224	115	140	112	295
1032	11.7944	251	110	107	127	327
1033	11.8062	256	126	119	117	333
1034	11.818	263	121	122	135	368
1035	11.8298	259	114	117	127	316
1036	11.8415	259	111	129	131	342
1037	11.8533	253	94	115	129	348
1038	11.8651	212	141	132	141	367
1039	11.8769	260	118	126	131	363
1040	11.8887	273	115	110	110	367
1041	11.9004	251	120	118	123	387
1042	11.9122	241	129	119	126	362
1043	11.924	273	112	135	114	354
1044	11.9358	247	129	128	134	350
1045	11.9476	270	119	135	113	349
1046	11.9593	269	125	114	117	364
1047	11.9711	262	107	113	126	349
1048	11.9829	250	113	126	119	343
1049	11.9947	254	110	122	134	362
1050	12.0065	251	132	110	113	321
1051	12.0182	261	118	103	132	343
1052	12.03	246	105	100	121	289
1053	12.0418	218	108	132	113	328
1054	12.0536	239	127	120	136	311
1055	12.0654	264	116	116	135	279
1056	12.0771	274	117	135	124	306
1057	12.0889	258	105	105	128	297
1058	12.1007	284	115	129	105	278
1059	12.1125	249	107	119	141	293
1060	12.1243	218	133	116	114	287
1061	12.136	241	123	126	121	310
1062	12.1478	259	101	117	108	287
1063	12.1596	246	113	111	126	280
1064	12.1714	230	112	116	125	273
1065	12.1832	244	112	113	96	268
1066	12.1949	252	131	132	103	269
1067	12.2067	277	117	118	126	269
1068	12.2185	228	114	110	123	262
1069	12.2303	294	93	107	126	282
1070	12.2421	254	111	127	128	267
1071	12.2538	246	126	114	110	267
1072	12.2656	292	132	144	126	257
1073	12.2774	269	108	112	124	266
1074	12.2892	237	112	106	124	281
1075	12.301	253	124	135	144	264
1076	12.3127	249	115	115	125	259
1077	12.3245	274	107	107	127	280
1078	12.3363	250	123	126	130	260
1079	12.3481	253	132	118	139	253
1080	12.3599	256	126	136	132	290
1081	12.3716	231	119	122	149	277
1082	12.3834	255	105	117	122	274
1083	12.3952	243	112	135	129	296
1084	12.407	261	112	113	136	265
1085	12.4188	255	118	112	119	243
1086	12.4305	245	124	117	121	278
1087	12.4423	264	139	127	131	266
1088	12.4541	252	124	115	128	242
1089	12.4659	245	127	126	123	281
1090	12.4777	256	118	130	119	294
1091	12.4894	253	111	135	127	263
1092	12.5012	242	108	124	125	263
1093	12.513	254	121	103	112	296
1094	12.5248	251	102	117	135	280
1095	12.5366	228	115	114	111	258
1096	12.5483	232	111	127	123	270
1097	12.5601	255	128	124	126	272
1098	12.5719	254	128	106	123	273
1099	12.5837	261	100	110	146	290
1100	12.5955	219	138	115	130	306
1101	12.6072	292	131	112	141	277
1102	12.619	262	106	119	130	284
1103	12.6308	273	114	117	133	280
1104	12.6426	237	129	119	124	272
1105	12.6544	238	110	115	116	267
1106	12.6661	266	137	111	151	305
1107	12.6779	271	130	110	148	279
1108	12.6897	281	119	120	130	262
1109	12.7015	240	121	113	124	287
1110	12.7133	236	106	126	133	264
1111	12.725	238	108	119	122	263
1112	12.7368	258	115	112	130	304
1113	12.7486	253	129	123	133	299
1114	12.7604	285	123	119	136	257
1115	12.7722	260	123	119	125	268
1116	12.7839	276	100	119	125	250
1117	12.7957	246	113	129	140	275
1118	12.8075	256	123	119	136	226
1119	12.8193	286	120	126	126	266
1120	12.8311	275	122	113	122	282
1121	12.8428	290	90	109	119	292
1122	12.8546	229	122	145	123	255
1123	12.8664	246	132	112	142	260
1124	12.8782	262	105	109	122	282
1125	12.89	253	125	123	121	273
1126	12.9017	274	115	115	141	307
1127	12.9135	253	97	121	131	272
1128	12.9253	257	93	111	128	282
1129	12.9371	248	109	116	119	263
1130	12.9489	263	109	122	137	276
1131	12.9606	255	120	100	129	281
1132	12.9724	273	110	109	111	281
1133	12.9842	271	122	126	133	267
1134	12.996	274	121	113	130	300
1135	13.0078	246	104	100	120	292
1136	13.0195	232	106	111	107	286
1137	13.0313	265	119	119	142	281
1138	13.0431	263	121	120	129	305
1139	13.0549	252	105	101	125	292
1140	13.0667	263	112	107	123	272
1141	13.0784	233	105	106	124	279
1142	13.0902	231	105	115	111	260
1143	13.102	229	114	123	123	284
1144	13.1138	245	111	126	130	303
1145	13.1256	247	120	142	127	281
1146	13.1373	239	86	137	112	258
1147	13.1491	250	118	107	114	267
1148	13.1609	240	104	120	142	309
1149	13.1727	250	101	116	120	295
1150	13.1845	237	104	122	121	289
1151	13.1962	269	126	145	123	300
1152	13.208	230	128	126	117	282
1153	13.2198	248	105	114	133	289
1154	13.2316	267	132	104	103	296
1155	13.2434	236	104	126	136	286
1156	13.2551	258	114	136	125	292
1157	13.2669	257	126	108	137	320
1158	13.2787	248	116	128	116	297
1159	13.2905	253	118	117	129	312
1160	13.3023	246	119	118	99	286
1161	13.314	272	124	131	118	333
1162	13.3258	243	114	95	119	330
1163	13.3376	241	128	109	126	339
1164	13.3494	257	107	113	129	327
1165	13.3612	237	109	118	143	336
1166	13.3729	265	104	113	127	293
1167	13.3847	228	114	142	134	323
1168	13.3965	253	101	116	121	304
1169	13.4083	277	114	126	134	317
1170	13.4201	259	119	114	132	278
1171	13.4318	239	116	126	132	295
1172	13.4436	263	108	135	123	291
1173	13.4554	280	123	135	129	316
1174	13.4672	247	104	132	118	277
1175	13.479	224	111	123	118	309
1176	13.4907	242	125	108	118	285
1177	13.5025	237	107	114	130	275
1178	13.5143	221	118	115	126	290
1179	13.5261	253	118	133	117	286
1180	13.5379	244	115	116	145	297
1181	13.5496	239	111	115	118	270
1182	13.5614	233	108	109	128	279
1183	13.5732	234	116	120	130	266
1184	13.585	245	114	103	125	274
1185	13.5968	256	113	109	121	276
1186	13.6085	235	109	130	133	275
1187	13.6203	248	124	114	116	257
1188	13.6321	245	121	122	111	267
1189	13.6439	214	117	105	121	265
1190	13.6557	241	100	112	129	275
1191	13.6674	243	114	108	128	274
1192	13.6792	240	106	101	119	252
1193	13.691	241	122	108	109	245
1194	13.7028	266	103	114	122	270
1195	13.7146	211	105	115	132	275
1196	13.7263	251	133	95	113	295
1197	13.7381	242	103	126	129	247
1198	13.7499	257	99	98	115	258
1199	13.7617	241	114	139	122	245
1200	13.7735	248	99	91	115	276
1201	13.7852	225	141	112	115	260
1202	13.797	219	94	101	130	297
1203	13.8088	222	117	100	126	232
1204	13.8206	236	101	120	97	271
1205	13.8324	232	122	117	113	261
1206	13.8441	253	104	93	131	275
1207	13.8559	262	118	128	114	248
1208	13.8677	216	104	102	137	246
1209	13.8795	235	124	94	112	287
1210	13.8913	237	106	111	116	261
1211	13.903	255	92	96	124	271
1212	13.9148	253	96	104	120	282
1213	13.9266	235	124	126	114	292
1214	13.9384	252	122	112	109	279
1215	13.9502	258	125	116	129	286
1216	13.9619	251	106	82	113	298
1217	13.9737	256	94	105	145	266
1218	13.9855	246	115	116	135	315
1219	13.9973	258	115	106	133	330
1220	14.0091	258	133	92	109	308
1221	14.0208	269	109	117	149	316
1222	14.0326	261	121	126	118	321
1223	14.0444	253	138	124	143	334
1224	14.0562	277	111	112	131	306
1225	14.068	275	125	104	114	352
1226	14.0797	278	119	130	142	324
1227	14.0915	281	126	121	140	348
1228	14.1033	271	140	130	138	338
1229	14.1151	315	122	116	127	320
1230	14.1269	285	135	118	143	342
1231	14.1386	296	126	135	129	331
1232	14.1504	302	134	117	154	361
1233	14.1622	294	144	123	118	344
1234	14.174	292	133	131	133	353
1235	14.1858	330	123	106	140	303
1236	14.1975	285	116	93	133	325
1237	14.2093	289	114	134	133	323
1238	14.2211	255	119	108	126	329
1239	14.2329	256	126	106	148	285
1240	14.2447	264	137	105	133	318
1241	14.2564	257	124	104	114	298
1242	14.2682	223	113	115	135	302
1243	14.28	223	121	119	130	306
1244	14.2918	245	109	113	115	276
1245	14.3036	266	127	103	136	288
1246	14.3153	242	107	129	113	273
1247	14.3271	221	135	135	112	263
1248	14.3389	233	126	89	142	271
1249	14.3507	241	123	114	131	269
1250	14.3625	204	112	116	116	234
1251	14.3742	237	129	107	132	286
1252	14.386	252	120	116	119	264
1253	14.3978	216	136	105	134	227
1254	14.4096	203	119	107	135	268
1255	14.4214	241	107	99	129	274
1256	14.4331	216	103	103	116	273
1257	14.4449	195	110	122	97	247
1258	14.4567	245	106	116	102	258
1259	14.4685	238	105	114	123	236
1260	14.4803	236	106	98	125	269
1261	14.492	221	97	109	122	254
1262	14.5038	205	120	117	124	209
1263	14.5156	216	102	111	129	244
1264	14.5274	233	112	115	113	235
1265	14.5392	235	111	106	114	250
1266	14.5509	252	124	102	132	238
1267	14.5627	198	113	94	129	260
1268	14.5745	222	114	99	119	241
1269	14.5863	209	114	102	109	243
1270	14.5981	211	97	90	100	252
1271	14.6098	225	111	111	128	266
1272	14.6216	215	106	115	111	246
1273	14.6334	203	100	108	107	271
1274	14.6452	248	104	117	115	230
1275	14.657	246	106	104	117	240
1276	14.6687	220	110	117	137	257
1277	14.6805	234	119	91	123	259
1278	14.6923	236	104	107	110	240
1279	14.7041	228	95	105	119	250
1280	14.7159	221	109	93	111	248
1281	14.7276	221	88	98	110	225
1282	14.7394	241	106	86	109	256
1283	14.7512	238	114	111	119	303
1284	14.763	261	121	116	116	273
1285	14.7748	244	103	116	104	245
1286	14.7865	241	124	105	102	250
1287	14.7983	266	118	98	111	262
1288	14.8101	220	100	103	87	220
1289	14.8219	224	117	118	139	266
1290	14.8336	246	99	114	111	325
1291	14.8454	246	117	112	108	264
1292	14.8572	244	123	110	126	273
1293	14.869	249	100	107	130	267
1294	14.8808	249	103	115	100	270
1295	14.8925	281	107	98	116	278
1296	14.9043	234	107	113	114	247
1297	14.9161	227	110	114	123	251
1298	14.9279	258	129	101	103	292
1299	14.9397	238	108	113	124	249
1300	14.9514	249	93	96	111	267
1301	14.9632	245	109	106	121	276
1302	14.975	217	100	111	104	273
1303	14.9868	245	102	113	94	275
1304	14.9986	249	102	104	122	256
1305	15.0103	242	110	101	104	261
1306	15.0221	225	112	113	110	258
1307	15.0339	243	125	106	106	276
1308	15.0457	241	100	105	124	258
1309	15.0575	197	105	116	133	272
1310	15.0692	207	100	99	112	269
1311	15.081	257	99	113	132	251
1312	15.0928	237	107	99	120	262
1313	15.1046	238	87	117	105	258
1314	15.1164	250	106	87	135	243
1315	15.1281	221	106	113	100	271
1316	15.1399	263	112	110	119	270
1317	15.1517	212	109	107	97	232
1318	15.1635	238	112	107	135	264
1319	15.1753	250	109	115	121	239
1320	15.187	225	99	96	121	234
1321	15.1988	245	75	113	118	233
1322	15.2106	224	115	111	103	265
1323	15.2224	235	107	104	114	269
1324	15.2342	246	120	109	115	274
1325	15.2459	239	95	84	102	277
1326	15.2577	242	106	117	116	273
1327	15.2695	245	96	113	118	260
1328	15.2813	227	104	91	121	243
1329	15.2931	255	104	94	99	252
1330	15.3048	238	96	123	126	258
1331	15.3166	224	110	92	94	246
1332	15.3284	243	109	96	114	242
1333	15.3402	208	115	97	119	254
1334	15.352	237	95	105	111	241
1335	15.3637	239	108	100	127	240
1336	15.3755	206	91	93	109	250
1337	15.3873	229	107	98	124	240
1338	15.3991	216	105	101	114	246
1339	15.4109	239	104	99	134	234
1340	15.4226	257	109	97	114	266
1341	15.4344	236	100	121	127	239
1342	15.4462	228	106	99	104	272
1343	15.458	245	106	97	132	229
1344	15.4698	244	92	94	115	231
1345	15.4815	215	93	85	99	251
1346	15.4933	236	116	97	103	257
1347	15.5051	242	117	101	122	274
1348	15.5169	232	123	104	149	268
1349	15.5287	199	105	98	97	220
1350	15.5404	246	109	104	114	261
1351	15.5522	240	89	107	106	245
1352	15.564	242	108	116	114	247
1353	15.5758	226	103	92	122	242
1354	15.5876	256	121	92	108	268
1355	15.5993	244	116	104	98	277
1356	15.6111	216	95	96	106	276
1357	15.6229	227	99	93	130	293
1358	15.6347	227	93	86	122	277
1359	15.6465	238	98	94	102	268
1360	15.6582	241	105	83	114	283
1361	15.67	243	100	117	127	231
1362	15.6818	262	90	103	128	273
1363	15.6936	227	114	99	109	292
1364	15.7054	261	110	108	115	271
1365	15.7171	209	104	91	121	283
1366	15.7289	252	105	106	130	271
1367	15.7407	220	117	104	112	290
1368	15.7525	250	86	96	121	285
1369	15.7643	237	108	108	131	286
1370	15.776	253	128	125	114	312
1371	15.7878	247	113	109	115	294
1372	15.7996	235	118	114	92	292
1373	15.8114	257	108	93	106	313
1374	15.8232	257	108	99	116	304
1375	15.8349	229	95	93	133	287
1376	15.8467	249	104	101	123	281
1377	15.8585	246	98	84	124	268
1378	15.8703	229	109	107	114	263
1379	15.8821	271	110	122	140	296
1380	15.8938	255	92	105	102	246
1381	15.9056	224	103	111	121	258
1382	15.9174	194	94	89	107	259
1383	15.9292	215	110	117	112	257
1384	15.941	228	91	95	99	252
1385	15.9527	222	117	100	120	236
1386	15.9645	228	109	105	99	253
1387	15.9763	235	112	107	101	245
1388	15.9881	221	105	101	109	225
1389	15.9999	211	115	114	108	266
1390	16.0116	210	109	93	100	263
1391	16.0234	230	98	87	111	270
1392	16.0352	233	98	105	109	265
1393	16.047	246	112	102	106	237
1394	16.0588	212	106	98	97	239
1395	16.0705	222	100	96	106	266
1396	16.0823	221	86	103	104	264
1397	16.0941	224	98	99	102	239
1398	16.1059	201	104	94	106	235
1399	16.1177	250	89	103	108	254
1400	16.1294	211	101	102	86	247
1401	16.1412	217	102	103	116	242
1402	16.153	225	91	90	95	237
1403	16.1648	236	112	92	119	257
1404	16.1766	218	104	86	108	263
1405	16.1883	219	90	114	111	270
1406	16.2001	188	101	82	110	214
1407	16.2119	230	84	86	110	242
1408	16.2237	216	82	91	108	235
1409	16.2355	227	106	110	117	250
1410	16.2472	223	108	91	110	228
1411	16.259	222	106	101	115	246
1412	16.2708	246	107	93	109	238
1413	16.2826	220	106	86	113	280
1414	16.2944	231	83	99	107	267
1415	16.3061	211	98	93	106	220
1416	16.3179	235	103	92	116	229
1417	16.3297	203	87	105	100	213
1418	16.3415	213	109	94	92	248
1419	16.3533	259	94	91	100	238
1420	16.365	232	98	95	104	240
1421	16.3768	216	103	96	99	247
1422	16.3886	224	103	98	89	224
1423	16.4004	230	95	98	94	252
1424	16.4122	221	106	107	107	219
1425	16.4239	221	95	107	104	241
1426	16.4357	211	98	84	102	241
1427	16.4475	220	97	93	110	233
1428	16.4593	214	88	96	100	236
1429	16.4711	221	110	93	96	260
1430	16.4828	213	103	102	106	231
1431	16.4946	224	99	105	105	229
1432	16.5064	217	97	106	119	245
1433	16.5182	213	99	101	95	248
1434	16.53	209	104	93	106	254
1435	16.5417	205	96	82	102	266
1436	16.5535	228	102	89	107	238
1437	16.5653	228	96	90	114	231
1438	16.5771	235	103	108	106	244
1439	16.5889	234	86	90	120	240
1440	16.6006	226	101	106	106	246
1441	16.6124	222	95	94	108	242
1442	16.6242	257	98	96	115	246
1443	16.636	220	87	101	100	245
1444	16.6478	215	91	103	83	229
1445	16.6595	224	84	92	104	224
1446	16.6713	223	78	73	98	229
1447	16.6831	241	91	96	100	239
1448	16.6949	187	92	95	95	230
1449	16.7067	210	89	82	104	240
1450	16.7184	220	87	82	125	240
1451	16.7302	225	92	99	103	237
1452	16.742	234	95	100	99	230
1453	16.7538	222	97	89	87	233
1454	16.7656	209	78	106	112	246
1455	16.7773	209	80	93	109	240
1456	16.7891	194	96	93	95	216
1457	16.8009	235	98	88	103	228
1458	16.8127	236	102	95	98	250
1459	16.8245	214	103	96	120	241
1460	16.8362	212	106	93	103	229
1461	16.848	193	86	75	119	247
1462	16.8598	233	103	94	82	228
1463	16.8716	217	111	98	88	239
1464	16.8834	199	89	90	110	240
1465	16.8951	220	108	89	92	206
1466	16.9069	203	101	88	105	266
1467	16.9187	219	101	93	103	215
1468	16.9305	213	94	87	103	270
1469	16.9423	222	95	91	111	244
1470	16.954	202	80	100	80	236
1471	16.9658	226	76	78	90	231
1472	16.9776	206	105	79	77	230
1473	16.9894	189	104	96	110	253
1474	17.0012	207	92	89	91	243
1475	17.0129	226	83	74	110	228
1476	17.0247	220	77	89	90	233
1477	17.0365	193	91	95	99	246
1478	17.0483	207	93	92	94	262
1479	17.0601	197	89	86	84	228
1480	17.0718	220	82	85	100	216
1481	17.0836	213	96	108	91	245
1482	17.0954	229	106	80	92	214
1483	17.1072	249	80	107	111	238
1484	17.119	220	88	98	84	252
1485	17.1307	197	102	93	82	238
1486	17.1425	200	92	92	98	224
1487	17.1543	231	89	84	116	240
1488	17.1661	212	108	80	91	246
1489	17.1779	236	81	96	95	230
1490	17.1896	193	113	95	81	230
1491	17.2014	245	112	83	108	261
1492	17.2132	228	94	98	96	258
1493	17.225	230	102	91	91	233
1494	17.2368	233	97	75	108	237
1495	17.2485	212	102	90	92	214
1496	17.2603	213	98	83	92	235
1497	17.2721	204	109	79	94	223
1498	17.2839	211	96	95	82	257
1499	17.2957	208	84	107	100	249
1500	17.3074	223	108	88	101	256
1501	17.3192	248	103	81	115	279
1502	17.331	215	105	81	96	240
1503	17.3428	203	96	97	107	238
1504	17.3546	219	100	89	93	246
1505	17.3663	227	97	83	92	220
1506	17.3781	249	101	97	107	227
1507	17.3899	204	98	88	113	238
1508	17.4017	247	78	85	101	245
1509	17.4135	233	96	93	99	210
1510	17.4252	217	102	105	109	265
1511	17.437	245	108	91	101	241
1512	17.4488	235	98	96	111	236
1513	17.4606	226	93	79	91	248
1514	17.4724	208	98	92	121	233
1515	17.4841	221	103	108	106	253
1516	17.4959	228	100	78	94	240
1517	17.5077	233	87	86	111	265
1518	17.5195	221	97	93	96	246
1519	17.5313	249	90	90	110	265
1520	17.543	252	96	82	98	248
1521	17.5548	251	85	87	106	259
1522	17.5666	235	88	82	97	237
1523	17.5784	270	96	89	113	247
1524	17.5902	228	75	105	106	249
1525	17.6019	240	81	92	103	252
1526	17.6137	219	91	99	117	244
1527	17.6255	223	93	99	98	268
1528	17.6373	245	103	92	92	300
1529	17.6491	218	94	80	105	236
1530	17.6608	235	91	81	94	266
1531	17.6726	265	86	109	100	276
1532	17.6844	250	81	96	93	254
1533	17.6962	233	94	101	88	213
1534	17.708	224	91	98	108	242
1535	17.7197	231	66	90	88	282
1536	17.7315	220	91	103	107	223
1537	17.7433	216	104	98	105	248
1538	17.7551	244	85	97	92	265
1539	17.7669	250	100	92	91	243
1540	17.7786	272	94	95	90	270
1541	17.7904	252	87	90	112	270
1542	17.8022	258	92	79	115	254
1543	17.814	240	86	98	98	245
1544	17.8258	226	99	88	109	251
1545	17.8375	267	100	96	96	252
1546	17.8493	227	95	82	106	277
1547	17.8611	262	84	111	79	251
1548	17.8729	236	91	97	99	263
1549	17.8847	250	89	91	76	253
1550	17.8964	221	86	112	102	286
1551	17.9082	241	91	96	98	270
1552	17.92	258	101	92	105	293
1553	17.9318	254	105	93	83	272
1554	17.9436	284	99	75	95	266
1555	17.9553	252	88	92	117	274
1556	17.9671	243	92	87	121	257
1557	17.9789	256	86	94	113	271
1558	17.9907	235	93	112	120	292
1559	18.0025	274	103	96	90	302
1560	18.0142	246	93	85	89	294
1561	18.026	252	86	71	104	267
1562	18.0378	252	89	89	94	273
1563	18.0496	230	95	84	97	242
1564	18.0614	253	95	86	119	305
1565	18.0731	241	90	80	103	257
1566	18.0849	271	89	93	104	281
1567	18.0967	276	95	101	104	300
1568	18.1085	253	84	99	93	291
1569	18.1203	254	71	82	103	292
1570	18.132	265	90	102	113	296
1571	18.1438	271	101	94	102	298
1572	18.1556	262	93	97	93	294
1573	18.1674	302	92	104	107	293
1574	18.1792	267	88	91	105	303
1575	18.1909	275	92	88	109	304
1576	18.2027	285	72	94	84	294
1577	18.2145	257	87	92	113	270
1578	18.2263	306	99	92	90	319
1579	18.2381	275	95	110	76	329
1580	18.2498	288	96	114	93	307
1581	18.2616	302	117	99	86	322
1582	18.2734	295	121	101	88	321
1583	18.2852	308	88	97	98	320
1584	18.297	305	114	84	97	338
1585	18.3087	300	123	97	118	320
1586	18.3205	307	91	104	102	320
1587	18.3323	318	94	122	109	364
1588	18.3441	335	107	100	112	352
1589	18.3559	387	114	100	108	352
1590	18.3676	338	117	98	118	323
1591	18.3794	308	112	98	109	400
1592	18.3912	351	102	113	125	368
1593	18.403	368	114	112	97	332
1594	18.4148	318	109	108	123	396
1595	18.4265	351	121	117	107	408
1596	18.4383	369	124	113	130	411
1597	18.4501	369	122	94	141	419
1598	18.4619	380	100	118	115	419
1599	18.4737	432	130	107	118	401
1600	18.4854	414	124	115	123	441
1601	18.4972	420	117	109	130	458
1602	18.509	438	124	113	146	469
1603	18.5208	449	129	109	119	492
1604	18.5326	390	125	118	137	482
1605	18.5443	424	156	133	108	530
1606	18.5561	452	139	132	121	490
1607	18.5679	464	143	121	134	541
1608	18.5797	498	121	128	117	527
1609	18.5915	507	143	118	139	548
1610	18.6032	505	156	131	153	557
1611	18.615	537	145	166	155	623
1612	18.6268	535	157	137	162	584
1613	18.6386	578	173	132	141	660
1614	18.6504	583	155	152	139	647
1615	18.6621	615	152	133	183	661
1616	18.6739	596	180	132	161	656
1617	18.6857	574	175	162	187	706
1618	18.6975	621	178	146	145	718
1619	18.7093	636	184	142	154	792
1620	18.721	654	186	160	163	776
1621	18.7328	704	182	160	181	749
1622	18.7446	698	212	147	165	791
1623	18.7564	706	210	219	194	733
1624	18.7682	709	185	181	187	863
1625	18.7799	744	192	204	197	839
1626	18.7917	788	184	176	215	825
1627	18.8035	822	197	174	179	845
1628	18.8153	784	153	174	198	889
1629	18.8271	797	178	172	202	881
1630	18.8388	800	194	208	208	890
1631	18.8506	810	209	189	216	884
1632	18.8624	881	207	192	194	889
1633	18.8742	831	218	201	213	857
1634	18.886	842	180	189	199	915
1635	18.8977	810	183	197	216	946
1636	18.9095	766	185	194	235	903
1637	18.9213	815	195	191	215	913
1638	18.9331	828	186	200	216	885
1639	18.9449	826	181	205	216	867
1640	18.9566	861	200	204	193	896
1641	18.9684	782	198	181	203	837
1642	18.9802	834	177	192	196	876
1643	18.992	768	190	206	196	906
1644	19.0038	830	169	201	204	808
1645	19.0155	818	205	202	202	873
1646	19.0273	771	192	190	190	771
1647	19.0391	818	193	180	197	833
1648	19.0509	748	212	181	204	805
1649	19.0627	770	178	170	202	770
1650	19.0744	744	195	167	200	734
1651	19.0862	739	168	161	156	746
1652	19.098	668	176	174	186	734
1653	19.1098	684	170	188	203	717
1654	19.1216	650	173	140	184	702
1655	19.1333	640	174	151	164	671
1656	19.1451	625	161	153	176	643
1657	19.1569	626	160	144	167	643
1658	19.1687	621	136	162	161	644
1659	19.1805	593	173	157	170	633
1660	19.1922	596	140	131	171	633
1661	19.204	564	128	167	173	669
1662	19.2158	534	145	140	130	557
1663	19.2276	551	149	136	145	539
1664	19.2394	502	151	117	132	540
1665	19.2511	510	143	130	129	525
1666	19.2629	496	159	129	139	479
1667	19.2747	483	129	135	143	517
1668	19.2865	472	133	131	149	482
1669	19.2983	449	125	138	130	453
1670	19.31	433	138	115	136	454
1671	19.3218	418	101	140	108	414
1672	19.3336	446	101	89	126	393
1673	19.3454	403	128	115	131	448
1674	19.3572	390	118	112	112	430
1675	19.3689	398	101	100	129	403
1676	19.3807	374	113	118	114	386
1677	19.3925	362	116	100	101	383
1678	19.4043	347	112	108	107	375
1679	19.4161	392	114	98	94	385
1680	19.4278	352	84	112	101	335
1681	19.4396	327	105	104	113	350
1682	19.4514	300	100	85	96	348
1683	19.4632	339	102	105	107	346
1684	19.475	288	106	108	116	328
1685	19.4867	319	91	81	102	346
1686	19.4985	285	91	103	127	324
1687	19.5103	316	101	101	100	311
1688	19.5221	301	62	100	105	309
1689	19.5339	293	103	78	104	296
1690	19.5456	281	80	93	87	340
1691	19.5574	305	85	111	102	300
1692	19.5692	273	95	83	106	295
1693	19.581	264	77	88	93	272
1694	19.5928	294	95	78	98	275
1695	19.6045	264	75	93	112	272
1696	19.6163	281	80	92	79	273
1697	19.6281	252	95	72	101	302
1698	19.6399	235	93	81	104	266
1699	19.6517	287	91	106	86	245
1700	19.6634	259	88	71	94	241
1701	19.6752	248	98	97	85	259
1702	19.687	221	78	97	95	226
1703	19.6988	223	76	85	80	246
1704	19.7106	232	84	90	93	253
1705	19.7223	234	87	68	88	249
1706	19.7341	247	83	84	102	225
1707	19.7459	255	78	73	95	222
1708	19.7577	250	83	79	87	216
1709	19.7695	228	73	91	84	233
1710	19.7812	249	68	76	80	221
1711	19.793	220	79	74	92	252
1712	19.8048	236	83	76	82	230
1713	19.8166	241	68	66	67	223
1714	19.8284	224	71	84	92	242
1715	19.8401	245	83	76	85	235
1716	19.8519	244	87	86	100	259
1717	19.8637	236	89	78	80	272
1718	19.8755	236	80	89	80	249
1719	19.8873	242	67	78	79	262
1720	19.899	282	102	68	88	287
1721	19.9108	290	87	80	85	291
1722	19.9226	293	104	92	117	288
1723	19.9344	326	83	76	88	310
1724	19.9462	351	99	102	91	319
1725	19.9579	300	94	98	106	324
1726	19.9697	371	103	98	111	348
1727	19.9815	372	119	96	102	385
1728	19.9933	409	110	101	116	401
1729	20.0051	448	108	108	127	425
1730	20.0168	451	108	116	114	422
1731	20.0286	505	119	115	142	428
1732	20.0404	499	130	141	149	500
1733	20.0522	488	128	129	127	486
1734	20.064	500	126	112	157	523
1735	20.0757	555	121	132	137	564
1736	20.0875	582	132	132	143	542
1737	20.0993	646	152	134	164	610
1738	20.1111	655	142	137	148	612
1739	20.1229	654	149	161	168	629
1740	20.1346	651	153	142	162	565
1741	20.1464	717	157	153	165	631
1742	20.1582	675	149	144	182	638
1743	20.17	658	159	165	167	683
1744	20.1818	702	170	137	157	641
1745	20.1935	644	181	159	148	653
1746	20.2053	606	136	161	176	609
1747	20.2171	651	137	187	177	608
1748	20.2289	569	152	135	173	597
1749	20.2407	593	123	152	162	541
1750	20.2524	569	174	143	113	581
1751	20.2642	556	158	128	151	488
1752	20.276	550	128	134	136	493
1753	20.2878	522	121	134	130	464
1754	20.2996	464	142	126	111	406
1755	20.3113	429	133	115	130	433
1756	20.3231	399	116	99	122	368
1757	20.3349	426	102	107	106	349
1758	20.3467	356	79	97	103	321
1759	20.3585	345	79	109	107	290
1760	20.3702	307	90	94	99	293
1761	20.382	290	86	86	93	282
1762	20.3938	310	81	97	83	236
1763	20.4056	246	69	78	84	252
1764	20.4174	226	78	64	92	220
1765	20.4291	224	73	87	99	219
1766	20.4409	204	80	74	72	238
1767	20.4527	185	65	77	97	204
1768	20.4645	209	72	58	77	227
1769	20.4763	206	74	50	83	195
1770	20.488	198	82	70	73	214
1771	20.4998	193	73	85	80	207
1772	20.5116	219	73	55	83	217
1773	20.5234	175	62	55	75	202
1774	20.5352	226	75	66	79	200
1775	20.5469	214	66	73	72	195
1776	20.5587	181	76	70	72	189
1777	20.5705	215	70	64	79	209
1778	20.5823	214	55	66	66	195
1779	20.5941	197	73	67	70	190
1780	20.6058	183	81	71	66	209
1781	20.6176	204	66	80	81	196
1782	20.6294	215	65	70	64	218
1783	20.6412	195	75	68	76	194
1784	20.653	215	78	70	67	226
1785	20.6647	195	78	70	88	205
1786	20.6765	212	72	63	60	195
1787	20.6883	227	68	69	71	213
1788	20.7001	202	71	65	80	228
1789	20.7119	213	70	74	71	214
1790	20.7236	199	80	75	77	201
1791	20.7354	253	96	71	71	210
1792	20.7472	207	65	85	72	225
1793	20.759	203	64	67	77	223
1794	20.7708	208	73	50	77	240
1795	20.7825	231	71	76	87	213
1796	20.7943	203	73	70	67	219
1797	20.8061	230	80	72	77	218
1798	20.8179	235	77	60	78	250
1799	20.8297	218	75	73	86	247
1800	20.8414	242	73	70	90	239
1801	20.8532	229	81	90	70	221
1802	20.865	234	79	84	79	256
1803	20.8768	244	67	78	84	255
1804	20.8886	232	76	75	77	232
1805	20.9003	252	103	84	99	212
1806	20.9121	261	83	87	81	263
1807	20.9239	233	89	71	72	276
1808	20.9357	239	81	65	89	253
1809	20.9475	244	87	64	83	263
1810	20.9592	258	67	86	91	278
1811	20.971	255	82	88	95	293
1812	20.9828	263	84	82	101	286
1813	20.9946	283	87	98	94	291
1814	21.0064	263	88	81	69	262
1815	21.0181	319	63	77	94	289
1816	21.0299	285	92	75	102	281
1817	21.0417	291	87	66	86	258
1818	21.0535	272	84	92	90	284
1819	21.0653	288	92	88	84	263
1820	21.077	300	94	78	104	285
1821	21.0888	278	72	85	80	296
1822	21.1006	298	84	86	88	290
1823	21.1124	302	83	67	89	274
1824	21.1242	282	79	59	88	297
1825	21.1359	260	79	80	74	302
1826	21.1477	244	78	73	98	286
1827	21.1595	273	72	86	84	290
1828	21.1713	277	82	75	92	293
1829	21.1831	274	99	76	97	282
1830	21.1948	268	87	79	90	295
1831	21.2066	305	88	98	93	285
1832	21.2184	280	80	69	94	257
1833	21.2302	263	75	74	87	256
1834	21.242	275	71	61	97	270
1835	21.2537	295	75	84	89	275
1836	21.2655	265	80	78	88	277
1837	21.2773	282	76	95	101	279
1838	21.2891	285	84	79	82	266
1839	21.3009	255	69	61	69	270
1840	21.3126	259	72	87	80	264
1841	21.3244	260	83	84	84	254
1842	21.3362	248	88	71	78	277
1843	21.348	243	81	64	73	283
1844	21.3598	247	70	88	95	280
1845	21.3715	251	69	94	91	255
1846	21.3833	254	74	70	81	244
1847	21.3951	223	80	77	77	261
1848	21.4069	261	57	66	71	261
1849	21.4187	246	82	71	73	227
1850	21.4304	243	69	66	70	267
1851	21.4422	246	72	72	80	231
1852	21.454	238	78	79	76	218
1853	21.4658	224	58	61	67	245
1854	21.4776	229	57	66	88	229
1855	21.4893	246	79	79	67	236
1856	21.5011	230	83	70	61	229
1857	21.5129	209	65	55	67	230
1858	21.5247	232	71	67	71	208
1859	21.5365	209	53	70	69	200
1860	21.5482	241	70	67	83	211
1861	21.56	187	89	65	60	194
1862	21.5718	221	61	62	62	225
1863	21.5836	220	82	66	76	213
1864	21.5954	205	71	56	69	181
1865	21.6071	212	66	57	89	199
1866	21.6189	208	69	69	76	232
1867	21.6307	215	66	64	76	213
1868	21.6425	219	62	61	65	211
1869	21.6543	204	69	46	70	192
1870	21.666	197	61	66	73	208
1871	21.6778	215	63	67	61	209
1872	21.6896	204	79	59	62	210
1873	21.7014	219	70	61	70	196
1874	21.7132	204	62	71	77	175
1875	21.7249	204	73	61	75	175
1876	21.7367	187	67	67	61	197
1877	21.7485	192	62	62	66	173
1878	21.7603	176	81	65	78	197
1879	21.7721	180	64	56	70	171
1880	21.7838	182	64	58	62	185
1881	21.7956	181	73	54	67	174
1882	21.8074	184	64	57	57	175
1883	21.8192	174	61	57	59	206
1884	21.831	199	68	48	64	176
1885	21.8427	190	49	68	66	203
1886	21.8545	170	65	61	70	171
1887	21.8663	178	66	48	60	196
1888	21.8781	185	62	59	56	168
1889	21.8899	175	64	57	61	182
1890	21.9016	132	47	60	54	174
1891	21.9134	178	63	57	63	152
1892	21.9252	178	54	37	65	168
1893	21.937	193	62	56	53	203
1894	21.9488	177	65	51	66	153
1895	21.9605	181	62	62	59	175
1896	21.9723	168	59	51	62	161
1897	21.9841	154	58	57	54	162
1898	21.9959	168	71	54	56	149
1899	22.0077	139	46	64	62	147
1900	22.0194	156	57	52	56	178
1901	22.0312	151	50	47	59	140
1902	22.043	179	63	54	58	155
1903	22.0548	162	56	55	54	168
1904	22.0666	184	60	69	64	158
1905	22.0783	178	58	60	51	176
1906	22.0901	163	68	52	59	144
1907	22.1019	160	55	57	73	155
1908	22.1137	172	48	43	63	143
1909	22.1255	176	58	55	68	141
1910	22.1372	153	61	59	52	164
1911	22.149	163	45	53	65	172
1912	22.1608	160	64	61	56	161
1913	22.1726	180	50	55	58	151
1914	22.1844	148	44	61	55	156
1915	22.1961	156	49	55	44	161
1916	22.2079	164	61	35	49	157
1917	22.2197	127	49	45	55	133
1918	22.2315	163	50	49	60	148
1919	22.2433	184	43	48	50	149
1920	22.255	150	41	46	55	147
1921	22.2668	177	59	56	53	147
1922	22.2786	161	46	42	57	150
1923	22.2904	152	58	48	73	150
1924	22.3022	156	60	40	59	144
1925	22.3139	160	46	52	63	168
1926	22.3257	139	60	48	56	134
1927	22.3375	167	63	51	59	163
1928	22.3493	162	55	52	50	165
1929	22.3611	169	51	51	50	136
1930	22.3728	159	39	40	42	150
1931	22.3846	158	50	52	64	188
1932	22.3964	156	61	58	49	147
1933	22.4082	166	54	51	46	149
1934	22.42	157	43	33	62	156
1935	22.4317	155	49	47	51	145
1936	22.4435	151	53	61	55	148
1937	22.4553	162	60	54	65	153
1938	22.4671	141	42	52	50	160
1939	22.4789	150	53	35	60	165
1940	22.4906	152	53	48	64	171
1941	22.5024	165	75	45	67	176
1942	22.5142	161	51	42	59	159
1943	22.526	150	47	53	57	175
1944	22.5378	195	42	49	72	176
1945	22.5495	158	52	54	60	143
1946	22.5613	169	60	62	58	179
1947	22.5731	179	55	53	67	184
1948	22.5849	200	70	49	45	158
1949	22.5967	178	55	69	54	191
1950	22.6084	185	52	51	64	189
1951	22.6202	179	60	55	55	201
1952	22.632	208	57	59	74	207
1953	22.6438	228	76	59	66	210
1954	22.6556	207	59	52	69	168
1955	22.6673	207	76	63	73	211
1956	22.6791	228	55	67	61	190
1957	22.6909	228	57	69	62	225
1958	22.7027	223	53	41	69	202
1959	22.7145	227	55	51	64	188
1960	22.7262	238	52	55	66	198
1961	22.738	194	54	46	69	200
1962	22.7498	183	65	57	76	209
1963	22.7616	216	56	64	68	180
1964	22.7734	181	55	66	56	193
1965	22.7851	220	63	62	61	164
1966	22.7969	201	62	46	52	182
1967	22.8087	201	41	60	51	202
1968	22.8205	189	39	44	57	180
1969	22.8323	180	58	48	58	163
1970	22.844	170	62	46	63	142
1971	22.8558	176	62	58	69	163
1972	22.8676	172	56	50	63	179
1973	22.8794	180	55	41	46	168
1974	22.8912	138	58	35	57	144
1975	22.9029	180	46	47	46	142
1976	22.9147	159	37	39	60	136
1977	22.9265	150	46	48	59	144
1978	22.9383	130	36	51	52	156
1979	22.9501	155	52	54	49	165
1980	22.9618	155	58	43	50	155
1981	22.9736	143	47	42	55	152
1982	22.9854	168	38	47	46	175
1983	22.9972	131	40	44	49	143
1984	23.009	141	43	46	54	136
1985	23.0207	143	43	45	52	158
1986	23.0325	136	49	44	52	127
1987	23.0443	131	50	47	50	144
1988	23.0561	147	52	48	55	137
1989	23.0679	157	45	38	39	127
1990	23.0796	133	47	47	50	141
1991	23.0914	149	52	39	40	156
1992	23.1032	142	48	39	48	155
1993	23.115	161	41	46	50	155
1994	23.1268	144	47	36	57	148
1995	23.1385	162	48	47	40	145
1996	23.1503	133	44	45	51	146
1997	23.1621	161	52	56	54	129
1998	23.1739	160	51	39	42	162
1999	23.1857	169	48	49	30	132
[truncated: 2,097 more rows]

## Sheet: Horse12
N	Energy (keV)	C_FdG_C12_P_022021_22	AP_FdG_R12_N_022021_19	AP_FdG_R12_N_022021_20	AP_FdG_C12_N_022021_21	AP_FdG_C12_N_022021_23
1	-0.333132	0	0	0	0	0
2	-0.321321	0	0	0	0	0
3	-0.30951	0	0	0	0	0
4	-0.297699	0	0	0	0	0
5	-0.285887	0	0	0	0	0
6	-0.274076	0	0	0	0	0
7	-0.262265	0	0	0	0	0
8	-0.250454	0	0	0	0	0
9	-0.238643	0	0	0	0	0
10	-0.226832	0	0	0	0	0
11	-0.21502	0	0	0	0	0
12	-0.203209	0	0	0	0	0
13	-0.191398	0	0	0	0	0
14	-0.179587	0	0	0	0	0
15	-0.167776	0	0	0	0	0
16	-0.155965	0	0	0	0	0
17	-0.144154	0	0	0	0	0
18	-0.132342	0	0	0	0	0
19	-0.120531	0	0	0	0	0
20	-0.10872	0	0	0	0	0
21	-0.096909	0	0	0	0	0
22	-0.0850979	0	0	0	0	0
23	-0.0732867	0	0	0	0	0
24	-0.0614756	0	0	0	0	0
25	-0.0496645	0	0	0	0	0
26	-0.0378533	0	0	0	0	0
27	-0.0260422	0	0	0	0	0
28	-0.014231	0	0	0	0	0
29	-0.00241988	0	0	0	0	0
30	0.00939127	0	0	0	0	0
31	0.0212024	0	0	0	0	0
32	0.0330136	0	0	0	0	0
33	0.0448247	0	0	0	0	0
34	0.0566358	0	0	0	0	0
35	0.068447	0	0	0	0	0
36	0.0802581	0	0	0	0	0
37	0.0920693	0	0	0	0	0
38	0.10388	0	0	0	0	0
39	0.115692	0	0	0	0	0
40	0.127503	0	0	0	0	0
41	0.139314	0	0	0	0	0
42	0.151125	0	0	0	0	0
43	0.162936	0	0	0	0	0
44	0.174747	0	0	0	0	0
45	0.186558	0	0	0	0	0
46	0.19837	0	0	0	0	0
47	0.210181	0	0	0	0	0
48	0.221992	0	0	0	0	0
49	0.233803	0	0	0	0	0
50	0.245614	0	0	0	0	0
51	0.257425	0	0	0	0	0
52	0.269236	0	0	0	0	0
53	0.281048	0	0	0	0	0
54	0.292859	0	0	0	0	0
55	0.30467	0	0	0	0	0
56	0.316481	0	0	0	0	0
57	0.328292	0	0	0	0	0
58	0.340103	0	0	0	0	0
59	0.351914	0	0	0	0	0
60	0.363726	0	0	0	0	0
61	0.375537	0	0	0	0	0
62	0.387348	0	0	0	0	0
63	0.399159	0	0	0	0	0
64	0.41097	0	0	0	0	0
65	0.422781	0	0	0	0	0
66	0.434592	0	0	0	0	0
67	0.446404	0	0	0	0	0
68	0.458215	0	0	0	0	0
69	0.470026	0	0	0	0	0
70	0.481837	0	0	0	0	0
71	0.493648	0	0	0	0	0
72	0.505459	0	0	0	0	0
73	0.517271	0	0	0	0	0
74	0.529082	0	0	0	0	0
75	0.540893	0	0	0	0	0
76	0.552704	0	0	0	0	0
77	0.564515	0	0	0	0	0
78	0.576326	0	0	0	0	0
79	0.588137	0	0	0	0	0
80	0.599949	0	0	0	0	0
81	0.61176	0	0	0	0	1
82	0.623571	0	1	0	0	0
83	0.635382	0	0	0	0	0
84	0.647193	0	0	1	0	1
85	0.659004	1	0	0	1	1
86	0.670815	2	1	3	3	5
87	0.682627	17	10	16	8	13
88	0.694438	26	36	29	39	32
89	0.706249	50	64	52	63	72
90	0.71806	82	69	69	73	82
91	0.729871	80	95	69	70	87
92	0.741682	110	79	80	89	78
93	0.753493	94	98	81	98	107
94	0.765305	79	83	92	102	97
95	0.777116	95	90	96	97	110
96	0.788927	75	103	81	80	122
97	0.800738	76	102	93	99	97
98	0.812549	98	113	75	90	94
99	0.82436	76	70	85	81	96
100	0.836171	65	82	64	70	70
101	0.847983	72	70	66	76	64
102	0.859794	56	60	60	77	55
103	0.871605	51	73	44	76	65
104	0.883416	55	45	53	64	60
105	0.895227	58	63	58	65	54
106	0.907038	62	86	66	77	67
107	0.918849	75	71	77	71	66
108	0.930661	85	78	57	86	89
109	0.942472	68	95	71	78	104
110	0.954283	81	83	87	87	88
111	0.966094	86	93	82	93	91
112	0.977905	99	110	86	82	88
113	0.989716	81	90	67	82	95
114	1.00153	79	91	78	94	85
115	1.01334	77	85	75	99	102
116	1.02515	81	99	107	81	109
117	1.03696	69	88	96	80	91
118	1.04877	71	113	92	91	89
119	1.06058	66	95	89	77	72
120	1.07239	76	90	80	78	80
121	1.08421	93	92	73	89	85
122	1.09602	67	82	88	73	72
123	1.10783	71	84	74	63	75
124	1.11964	82	73	72	98	68
125	1.13145	75	78	61	81	64
126	1.14326	63	72	65	81	76
127	1.15507	51	71	76	70	82
128	1.16688	54	83	69	87	79
129	1.17869	81	82	87	77	81
130	1.19051	70	88	76	87	77
131	1.20232	79	90	108	94	89
132	1.21413	80	99	87	91	100
133	1.22594	92	94	95	94	102
134	1.23775	81	72	78	90	90
135	1.24956	87	90	73	99	92
136	1.26137	62	84	67	89	80
137	1.27318	65	84	76	81	78
138	1.28499	79	73	64	88	79
139	1.29681	72	66	58	76	58
140	1.30862	72	75	82	66	68
141	1.32043	83	70	50	83	85
142	1.33224	67	66	59	73	74
143	1.34405	77	71	79	70	86
144	1.35586	58	62	72	63	78
145	1.36767	71	65	78	74	74
146	1.37948	61	75	72	80	59
147	1.3913	77	81	75	71	78
148	1.40311	69	86	71	80	76
149	1.41492	81	94	82	90	115
150	1.42673	91	93	113	102	100
151	1.43854	90	114	111	106	99
152	1.45035	115	137	136	118	131
153	1.46216	109	103	120	133	105
154	1.47397	115	118	114	131	152
155	1.48578	105	135	118	176	138
156	1.4976	103	109	129	137	159
157	1.50941	126	110	100	142	133
158	1.52122	81	122	110	134	142
159	1.53303	100	97	97	118	115
160	1.54484	69	82	99	102	79
161	1.55665	61	82	77	89	99
162	1.56846	75	73	95	89	94
163	1.58027	82	76	92	91	91
164	1.59208	73	89	99	81	108
165	1.6039	82	94	82	90	88
166	1.61571	67	97	94	78	71
167	1.62752	71	85	93	80	88
168	1.63933	95	132	91	97	108
169	1.65114	108	129	140	112	117
170	1.66295	163	206	158	173	140
171	1.67476	275	307	300	223	178
172	1.68657	432	413	420	330	323
173	1.69839	627	576	639	401	410
174	1.7102	799	686	852	509	614
175	1.72201	1017	763	1002	633	706
176	1.73382	1087	866	1065	631	751
177	1.74563	1139	819	1067	706	800
178	1.75744	1110	675	1014	665	787
179	1.76925	959	610	848	538	626
180	1.78106	768	454	665	468	511
181	1.79287	515	279	501	353	418
182	1.80469	372	253	344	251	292
183	1.8165	290	223	259	193	198
184	1.82831	230	164	238	188	194
185	1.84012	192	167	156	165	182
186	1.85193	198	188	178	210	184
187	1.86374	184	209	153	228	178
188	1.87555	211	260	185	305	251
189	1.88736	259	295	220	363	289
190	1.89917	332	403	311	484	388
191	1.91099	428	484	359	593	554
192	1.9228	540	606	415	745	604
193	1.93461	569	711	467	903	736
194	1.94642	673	688	539	945	766
195	1.95823	643	668	559	872	796
196	1.97004	662	627	541	822	720
197	1.98185	571	538	442	696	688
198	1.99366	468	481	436	578	559
199	2.00547	399	398	396	458	435
200	2.01729	286	374	314	331	335
201	2.0291	242	315	288	255	305
202	2.04091	181	244	266	193	230
203	2.05272	150	187	178	173	181
204	2.06453	130	159	151	136	165
205	2.07634	126	149	131	103	135
206	2.08815	82	111	115	104	97
207	2.09996	92	115	94	110	107
208	2.11178	76	103	87	95	104
209	2.12359	78	108	72	96	97
210	2.1354	91	85	84	109	86
211	2.14721	93	105	82	114	85
212	2.15902	109	91	64	87	88
213	2.17083	71	96	95	112	88
214	2.18264	87	97	93	111	97
215	2.19445	84	97	89	120	110
216	2.20626	103	105	110	126	113
217	2.21808	110	141	94	158	151
218	2.22989	138	139	115	169	168
219	2.2417	136	160	158	172	162
220	2.25351	165	208	138	224	193
221	2.26532	160	197	179	225	214
222	2.27713	185	203	189	253	249
223	2.28894	198	211	184	235	240
224	2.30075	207	215	215	266	254
225	2.31256	194	182	172	216	221
226	2.32438	176	200	187	208	203
227	2.33619	193	167	191	186	190
228	2.348	157	146	170	159	182
229	2.35981	129	153	143	150	193
230	2.37162	129	139	134	136	131
231	2.38343	102	123	121	131	147
232	2.39524	101	125	95	118	116
233	2.40705	98	93	117	111	115
234	2.41886	104	101	118	126	103
235	2.43068	114	110	105	121	103
236	2.44249	109	99	91	120	95
237	2.4543	112	109	102	116	114
238	2.46611	114	104	79	136	98
239	2.47792	100	100	90	99	116
240	2.48973	90	98	98	111	95
241	2.50154	119	119	102	108	133
242	2.51335	109	106	129	101	113
243	2.52517	99	112	113	108	123
244	2.53698	99	121	95	136	123
245	2.54879	118	120	117	129	122
246	2.5606	132	126	113	127	125
247	2.57241	105	138	133	147	149
248	2.58422	133	151	158	143	145
249	2.59603	147	203	180	194	167
250	2.60784	213	247	204	236	210
251	2.61965	257	319	283	282	284
252	2.63147	316	434	365	380	345
253	2.64328	416	449	433	533	433
254	2.65509	546	640	566	640	521
255	2.6669	682	770	648	789	699
256	2.67871	786	881	855	908	824
257	2.69052	901	849	886	977	896
258	2.70233	915	888	1002	1020	1043
259	2.71414	986	831	886	1008	958
260	2.72595	924	737	840	855	890
261	2.73777	786	687	792	855	840
262	2.74958	657	596	731	725	681
263	2.76139	563	490	607	639	645
264	2.7732	488	450	550	558	555
265	2.78501	463	495	534	548	511
266	2.79682	461	565	583	560	529
267	2.80863	511	544	641	624	567
268	2.82044	602	656	607	691	667
269	2.83225	618	642	698	727	723
270	2.84407	719	634	731	755	760
271	2.85588	712	726	724	797	750
272	2.86769	720	781	785	769	790
273	2.8795	808	847	806	875	857
274	2.89131	904	925	894	977	910
275	2.90312	1065	1204	1055	1153	1085
276	2.91493	1182	1353	1138	1367	1225
277	2.92674	1338	1552	1360	1572	1443
278	2.93856	1599	1787	1578	1763	1648
279	2.95037	1841	1867	1684	1833	1726
280	2.96218	1944	1840	1781	1968	1930
281	2.97399	1899	1812	1821	1789	1814
282	2.9858	1827	1644	1697	1786	1742
283	2.99761	1526	1401	1453	1458	1559
284	3.00942	1345	1100	1181	1320	1355
285	3.02123	1127	925	1023	1103	1109
286	3.03304	803	700	809	832	861
287	3.04486	670	538	615	684	711
288	3.05667	555	471	454	536	583
289	3.06848	435	411	385	455	492
290	3.08029	368	326	308	436	439
291	3.0921	348	309	322	435	409
292	3.10391	329	343	271	402	404
293	3.11572	343	349	302	419	404
294	3.12753	325	372	317	416	413
295	3.13934	373	404	331	464	403
296	3.15116	385	401	364	491	422
297	3.16297	384	418	363	499	421
298	3.17478	442	511	405	531	496
299	3.18659	451	484	417	577	523
300	3.1984	477	459	433	492	530
301	3.21021	500	499	460	604	531
302	3.22202	491	500	427	516	520
303	3.23383	466	570	470	570	531
304	3.24565	527	581	548	592	575
305	3.25746	554	684	637	591	622
306	3.26927	600	721	756	740	704
307	3.28108	619	841	802	735	782
308	3.29289	693	968	893	854	896
309	3.3047	742	1031	1044	908	947
310	3.31651	782	1008	1090	897	1003
311	3.32832	777	921	1086	900	978
312	3.34013	778	871	1063	822	993
313	3.35195	687	801	911	764	872
314	3.36376	664	711	807	720	813
315	3.37557	583	637	679	678	705
316	3.38738	487	475	626	574	625
317	3.39919	444	453	481	516	571
318	3.411	401	401	379	549	504
319	3.42281	350	373	328	510	432
320	3.43462	352	365	307	434	429
321	3.44643	332	372	320	481	442
322	3.45825	364	373	322	487	467
323	3.47006	376	367	285	495	417
324	3.48187	426	420	323	532	459
325	3.49368	480	413	330	606	499
326	3.50549	494	529	391	669	602
327	3.5173	545	601	476	763	595
328	3.52911	574	739	491	784	688
329	3.54092	758	961	565	1082	844
330	3.55273	990	1232	825	1483	1175
331	3.56455	1367	1914	1209	2217	1663
332	3.57636	2063	3047	1722	3451	2574
333	3.58817	3364	4922	2695	5718	4173
334	3.59998	5315	7772	4434	8950	6414
335	3.61179	8491	11892	7017	14063	10101
336	3.6236	13122	17212	10374	21299	15394
337	3.63541	18950	23966	14951	30306	22449
338	3.64722	25760	31141	19746	40145	30704
339	3.65904	33381	38478	25967	51442	40171
340	3.67085	41020	44483	30838	60908	48981
341	3.68266	46885	48658	35331	68631	56135
342	3.69447	50012	49434	37266	71397	60323
343	3.70628	51614	47507	37761	71982	61527
344	3.71809	48757	43136	34873	65670	58215
345	3.7299	43857	36711	31300	57893	52817
346	3.74171	37268	29453	26139	47561	44731
347	3.75352	29253	21765	20093	36336	34559
348	3.76534	21380	15195	14560	25986	26206
349	3.77715	15057	10103	10088	18069	17858
350	3.78896	9884	6420	6635	11479	11773
351	3.80077	6342	3714	4103	7163	7589
352	3.81258	3810	2191	2357	4186	4505
353	3.82439	2215	1285	1492	2417	2586
354	3.8362	1326	767	820	1448	1582
355	3.84801	825	590	512	937	910
356	3.85982	572	491	452	682	699
357	3.87164	519	514	382	746	650
358	3.88345	531	612	423	794	594
359	3.89526	623	769	558	1042	761
360	3.90707	764	1016	660	1210	951
361	3.91888	1115	1412	902	1788	1224
362	3.93069	1538	2040	1214	2551	1890
363	3.9425	2160	2806	1705	3534	2572
364	3.95431	2979	3664	2359	4555	3475
365	3.96612	3882	4809	3113	5896	4590
366	3.97794	4931	5884	3864	7572	5988
367	3.98975	6076	6683	4670	8859	7162
368	4.00156	6965	7233	5311	10132	8320
369	4.01337	7350	7576	5556	10707	8878
370	4.02518	7700	7373	5654	10674	9224
371	4.03699	7581	7007	5475	10314	9089
372	4.0488	6976	6041	5047	9278	8338
373	4.06061	5993	5029	4368	7800	7154
374	4.07243	4820	3915	3478	6275	5994
375	4.08424	3979	2922	2718	4740	4695
376	4.09605	2852	2107	2021	3291	3387
377	4.10786	1960	1411	1398	2316	2358
378	4.11967	1321	854	953	1548	1620
379	4.13148	816	550	601	939	1060
380	4.14329	571	373	413	611	613
381	4.1551	339	199	275	397	399
382	4.16691	237	182	171	234	273
383	4.17873	149	126	141	204	192
384	4.19054	117	121	148	147	134
385	4.20235	133	107	97	111	130
386	4.21416	98	122	101	113	122
387	4.22597	104	103	104	110	140
388	4.23778	99	115	109	108	104
389	4.24959	97	102	83	119	110
390	4.2614	110	125	104	109	109
391	4.27321	105	97	104	108	126
392	4.28503	98	107	101	119	110
393	4.29684	120	105	103	117	132
394	4.30865	108	114	116	115	123
395	4.32046	127	126	106	107	106
396	4.33227	134	126	115	109	123
397	4.34408	134	133	118	126	142
398	4.35589	144	91	142	129	154
399	4.3677	149	123	141	140	152
400	4.37951	165	122	139	163	133
401	4.39133	144	175	166	202	151
402	4.40314	146	155	190	210	168
403	4.41495	174	179	204	284	201
404	4.42676	165	232	281	351	215
405	4.43857	175	274	293	530	268
406	4.45038	210	302	310	590	299
407	4.46219	242	345	405	713	358
408	4.474	300	421	419	908	412
409	4.48582	286	465	528	1046	440
410	4.49763	312	488	561	1099	529
411	4.50944	341	500	570	1206	478
412	4.52125	297	488	567	1171	560
413	4.53306	302	462	550	1175	545
414	4.54487	348	412	517	1034	476
415	4.55668	263	369	489	924	460
416	4.56849	227	320	372	716	379
417	4.5803	212	267	336	613	334
418	4.59212	208	217	277	472	319
419	4.60393	177	222	244	364	236
420	4.61574	165	202	233	329	226
421	4.62755	146	195	210	230	216
422	4.63936	118	148	182	185	207
423	4.65117	165	184	185	161	205
424	4.66298	138	174	161	150	167
425	4.67479	126	156	155	154	137
426	4.6866	129	159	138	159	161
427	4.69842	119	151	152	142	168
428	4.71023	140	128	160	163	173
429	4.72204	129	136	149	166	165
430	4.73385	131	141	163	139	166
431	4.74566	128	127	164	115	175
432	4.75747	141	135	159	127	148
433	4.76928	104	133	152	118	134
434	4.78109	148	171	154	139	148
435	4.7929	146	131	187	133	155
436	4.80472	145	160	174	161	166
437	4.81653	147	149	170	131	154
438	4.82834	133	175	201	185	151
439	4.84015	134	192	187	198	179
440	4.85196	146	190	243	189	167
441	4.86377	147	224	221	211	174
442	4.87558	154	191	232	255	192
443	4.88739	160	248	263	231	184
444	4.89921	184	230	257	290	177
445	4.91102	191	246	267	318	206
446	4.92283	181	249	302	303	210
447	4.93464	177	270	273	284	219
448	4.94645	163	237	269	317	201
449	4.95826	205	221	275	266	188
450	4.97007	164	232	258	287	240
451	4.98188	155	211	263	264	207
452	4.99369	164	172	238	223	205
453	5.00551	154	186	208	203	170
454	5.01732	150	170	210	184	197
455	5.02913	134	158	191	166	179
456	5.04094	147	126	173	173	168
457	5.05275	147	142	172	152	158
458	5.06456	135	156	170	156	159
459	5.07637	142	154	155	133	163
460	5.08818	122	154	167	138	161
461	5.09999	131	138	165	129	142
462	5.11181	125	136	169	142	138
463	5.12362	147	138	174	120	157
464	5.13543	118	163	164	149	151
465	5.14724	121	163	153	135	142
466	5.15905	110	136	155	150	161
467	5.17086	126	148	161	124	163
468	5.18267	129	155	167	127	151
469	5.19448	112	158	183	148	147
470	5.2063	132	143	142	136	161
471	5.21811	160	171	153	152	146
472	5.22992	125	144	166	137	141
473	5.24173	116	180	152	128	146
474	5.25354	139	150	160	145	156
475	5.26535	130	136	156	132	184
476	5.27716	131	184	159	148	147
477	5.28897	131	159	169	140	148
478	5.30078	135	146	175	169	163
479	5.3126	128	144	159	158	174
480	5.32441	149	153	164	159	164
481	5.33622	141	156	164	159	177
482	5.34803	183	161	169	149	182
483	5.35984	155	182	166	144	176
484	5.37165	157	195	186	160	204
485	5.38346	181	197	187	194	190
486	5.39527	181	173	187	190	183
487	5.40708	195	207	226	177	203
488	5.4189	164	190	186	215	199
489	5.43071	183	175	184	195	224
490	5.44252	186	176	190	196	176
491	5.45433	195	199	200	160	210
492	5.46614	189	168	191	191	190
493	5.47795	157	187	165	171	176
494	5.48976	162	186	181	147	157
495	5.50157	147	179	153	156	168
496	5.51338	163	162	186	139	179
497	5.5252	154	145	204	157	159
498	5.53701	145	182	171	158	157
499	5.54882	170	152	190	174	166
500	5.56063	169	161	168	174	126
501	5.57244	174	142	201	176	158
502	5.58425	184	147	188	172	165
503	5.59606	184	162	213	171	166
504	5.60787	165	163	184	168	179
505	5.61969	179	169	176	172	161
506	5.6315	160	167	194	189	178
507	5.64331	197	148	197	165	175
508	5.65512	172	170	192	181	175
509	5.66693	156	144	197	174	178
510	5.67874	177	155	199	173	158
511	5.69055	168	164	176	223	177
512	5.70236	163	173	192	183	172
513	5.71417	182	162	225	198	182
514	5.72599	142	185	235	177	181
515	5.7378	164	191	193	183	170
516	5.74961	167	176	211	230	186
517	5.76142	175	214	221	238	193
518	5.77323	169	191	225	203	222
519	5.78504	191	214	250	293	218
520	5.79685	179	259	242	271	263
521	5.80866	207	329	318	302	287
522	5.82047	261	386	339	393	319
523	5.83229	294	403	363	411	355
524	5.8441	312	526	397	479	376
525	5.85591	368	583	464	557	443
526	5.86772	378	623	490	605	504
527	5.87953	449	676	577	562	503
528	5.89134	447	700	621	670	552
529	5.90315	491	712	657	686	582
530	5.91496	476	653	596	645	563
531	5.92677	406	631	583	630	573
532	5.93859	393	576	590	571	479
533	5.9504	354	494	550	519	471
534	5.96221	338	459	481	436	426
535	5.97402	313	407	444	385	404
536	5.98583	287	303	393	336	360
537	5.99764	231	283	356	303	326
538	6.00945	220	238	319	263	281
539	6.02126	214	207	288	228	231
540	6.03308	206	189	243	197	216
541	6.04489	170	211	220	176	211
542	6.0567	178	158	234	176	192
543	6.06851	179	207	198	183	231
544	6.08032	172	164	208	158	199
545	6.09213	169	177	198	169	194
546	6.10394	165	172	194	182	193
547	6.11575	173	191	211	185	200
548	6.12756	172	174	210	158	166
549	6.13938	164	164	205	169	195
550	6.15119	165	205	206	163	172
551	6.163	207	189	197	190	225
552	6.17481	157	194	193	180	205
553	6.18662	159	204	237	152	237
554	6.19843	184	208	235	186	213
555	6.21024	201	256	277	202	242
556	6.22205	218	285	284	223	250
557	6.23386	236	374	344	263	333
558	6.24568	290	486	483	316	390
559	6.25749	359	618	566	396	540
560	6.2693	487	929	761	559	681
561	6.28111	598	1271	1066	798	915
562	6.29292	810	1827	1518	1113	1328
563	6.30473	1037	2448	2038	1516	1882
564	6.31654	1398	3245	2838	1944	2645
565	6.32835	2069	4126	3710	2595	3338
566	6.34016	2552	4992	4754	3288	4351
567	6.35198	3135	6212	6054	4053	5456
568	6.36379	3624	7094	6989	4698	6530
569	6.3756	3982	7622	7824	5100	7213
570	6.38741	4656	8722	8830	5922	8535
571	6.39922	4911	8845	9391	5873	8921
572	6.41103	5063	8504	9651	6100	9213
573	6.42284	4986	8132	9360	5993	9097
574	6.43465	4662	7414	8768	5529	8506
575	6.44647	4390	6706	7876	4922	7859
576	6.45828	3729	5625	6915	4177	6893
577	6.47009	3304	4505	5817	3495	5934
578	6.4819	2693	3485	4627	2869	4724
579	6.49371	2109	2709	3685	2218	3732
580	6.50552	1574	2011	2782	1679	2811
581	6.51733	1239	1432	2004	1246	2094
582	6.52914	828	986	1446	971	1525
583	6.54095	677	738	1028	760	1122
584	6.55277	476	518	726	552	767
585	6.56458	372	413	548	462	556
586	6.57639	323	332	408	429	428
587	6.5882	273	279	379	357	320
588	6.60001	258	216	287	319	304
589	6.61182	217	228	255	293	250
590	6.62363	207	216	223	254	216
591	6.63544	209	197	226	285	219
592	6.64725	193	183	207	235	233
593	6.65907	222	197	214	227	247
594	6.67088	198	188	206	232	214
595	6.68269	200	238	195	218	253
596	6.6945	208	205	204	232	243
597	6.70631	235	180	191	211	203
598	6.71812	193	199	190	221	220
599	6.72993	189	205	201	215	218
600	6.74174	223	177	195	214	222
601	6.75356	217	190	218	198	218
602	6.76537	231	209	238	220	218
603	6.77718	201	196	206	223	220
604	6.78899	187	208	255	200	206
605	6.8008	210	195	214	252	235
606	6.81261	206	192	239	226	230
607	6.82442	211	213	273	210	215
608	6.83623	227	214	257	232	232
609	6.84804	196	256	247	220	205
610	6.85986	220	254	261	244	275
611	6.87167	230	210	288	240	263
612	6.88348	233	256	265	243	315
613	6.89529	229	282	315	260	280
614	6.9071	262	274	346	263	285
615	6.91891	240	332	362	287	311
616	6.93072	283	376	385	319	326
617	6.94253	276	448	453	366	431
618	6.95434	343	563	537	403	464
619	6.96616	391	631	689	463	575
620	6.97797	443	734	744	564	690
621	6.98978	542	954	978	646	815
622	7.00159	551	957	1111	716	1021
623	7.0134	735	1094	1233	825	1160
624	7.02521	699	1249	1294	915	1226
625	7.03702	826	1386	1482	989	1349
626	7.04883	896	1395	1500	1023	1466
627	7.06064	901	1422	1640	1078	1485
628	7.07246	895	1311	1596	1060	1481
629	7.08427	875	1333	1555	1029	1525
630	7.09608	854	1170	1361	896	1378
631	7.10789	761	1087	1286	872	1364
632	7.1197	670	894	1160	796	1163
633	7.13151	618	735	980	627	1058
634	7.14332	476	620	738	577	833
635	7.15513	440	552	652	479	736
636	7.16695	400	439	541	399	576
637	7.17876	325	390	450	338	506
638	7.19057	275	289	374	321	398
639	7.20238	234	257	287	282	354
640	7.21419	226	212	250	247	300
641	7.226	194	206	230	215	255
642	7.23781	197	197	249	201	255
643	7.24962	186	192	205	225	207
644	7.26143	192	172	185	211	223
645	7.27325	195	178	169	201	239
646	7.28506	195	196	192	208	224
647	7.29687	190	190	209	207	199
648	7.30868	168	188	160	195	190
649	7.32049	207	174	194	231	213
650	7.3323	188	200	184	190	225
651	7.34411	226	228	194	203	216
652	7.35592	203	215	201	225	214
653	7.36773	193	202	203	231	242
654	7.37955	180	207	202	204	221
655	7.39136	198	231	227	236	213
656	7.40317	234	230	206	233	254
657	7.41498	231	227	216	199	205
658	7.42679	198	279	225	236	257
659	7.4386	206	258	267	236	224
660	7.45041	252	285	247	242	231
661	7.46222	262	284	242	242	251
662	7.47403	224	281	287	263	261
663	7.48585	232	261	257	224	258
664	7.49766	240	310	231	244	252
665	7.50947	227	286	255	242	264
666	7.52128	288	283	262	220	251
667	7.53309	212	290	235	221	249
668	7.5449	217	248	245	190	258
669	7.55671	199	217	240	229	226
670	7.56852	212	227	250	182	193
671	7.58034	203	196	259	175	222
672	7.59215	191	193	226	194	203
673	7.60396	223	178	204	174	189
674	7.61577	191	166	219	179	203
675	7.62758	184	195	185	186	189
676	7.63939	198	186	194	158	190
677	7.6512	206	171	198	196	178
678	7.66301	206	162	230	162	201
679	7.67482	198	167	178	168	186
680	7.68664	173	181	186	172	185
681	7.69845	186	161	196	181	194
682	7.71026	186	154	218	150	183
683	7.72207	188	174	209	161	177
684	7.73388	188	136	194	172	187
685	7.74569	176	176	214	206	186
686	7.7575	186	150	203	168	167
687	7.76931	183	176	233	178	185
688	7.78112	187	185	209	158	197
689	7.79294	183	176	215	150	213
690	7.80475	185	145	201	166	190
691	7.81656	166	160	203	188	179
692	7.82837	168	156	227	162	213
693	7.84018	163	164	197	194	190
694	7.85199	179	167	230	172	181
695	7.8638	173	158	216	176	152
696	7.87561	184	174	224	177	167
697	7.88742	154	160	165	178	174
698	7.89924	212	145	203	179	184
699	7.91105	186	178	198	188	187
700	7.92286	191	172	265	187	178
701	7.93467	181	198	214	183	200
702	7.94648	163	188	230	175	217
703	7.95829	200	168	206	209	215
704	7.9701	205	181	240	203	207
705	7.98191	222	172	224	211	195
706	7.99373	212	184	206	195	188
707	8.00554	199	187	238	207	219
708	8.01735	203	228	234	231	227
709	8.02916	219	234	227	252	209
710	8.04097	216	192	235	214	225
711	8.05278	210	200	258	238	231
712	8.06459	206	214	242	220	217
713	8.0764	216	196	230	187	241
714	8.08821	206	196	227	201	242
715	8.10003	188	193	235	210	222
716	8.11184	211	205	208	212	216
717	8.12365	217	184	236	229	205
718	8.13546	197	185	196	202	224
719	8.14727	184	187	198	210	209
720	8.15908	210	185	221	189	196
721	8.17089	225	202	219	205	196
722	8.1827	222	208	209	195	208
723	8.19451	237	145	219	221	208
724	8.20633	182	208	210	208	207
725	8.21814	242	217	170	180	201
726	8.22995	219	217	217	193	213
727	8.24176	231	211	216	206	218
728	8.25357	213	195	197	200	232
729	8.26538	221	179	224	208	203
730	8.27719	236	201	220	186	223
731	8.289	213	195	213	198	238
732	8.30082	211	191	215	187	209
733	8.31263	215	179	218	203	211
734	8.32444	219	161	182	181	207
735	8.33625	218	222	220	185	252
736	8.34806	218	186	213	175	206
737	8.35987	205	184	219	223	222
738	8.37168	227	182	194	194	200
739	8.38349	214	194	239	198	222
740	8.3953	215	192	221	220	230
741	8.40712	239	197	213	200	211
742	8.41893	226	200	260	214	216
743	8.43074	210	192	247	235	225
744	8.44255	209	184	240	200	201
745	8.45436	224	211	231	183	221
746	8.46617	257	201	256	216	211
747	8.47798	211	222	238	230	239
748	8.48979	234	190	230	232	235
749	8.5016	224	219	251	236	249
750	8.51342	225	224	245	248	243
751	8.52523	256	245	298	244	243
752	8.53704	203	259	318	226	288
753	8.54885	246	257	289	267	260
754	8.56066	235	295	296	287	291
755	8.57247	260	270	299	320	333
756	8.58428	260	296	318	288	294
757	8.59609	258	323	313	305	315
758	8.6079	276	332	327	307	380
759	8.61972	292	332	331	291	305
760	8.63153	277	321	321	282	336
761	8.64334	334	330	373	294	343
762	8.65515	287	348	360	332	381
763	8.66696	308	327	356	301	378
764	8.67877	267	304	342	264	351
765	8.69058	297	308	347	280	342
766	8.70239	254	297	334	300	336
767	8.71421	289	289	356	259	284
768	8.72602	269	300	316	266	302
769	8.73783	297	266	299	286	265
770	8.74964	283	285	327	248	264
771	8.76145	270	289	316	246	277
772	8.77326	264	264	295	260	255
773	8.78507	262	275	278	253	262
774	8.79688	276	272	264	240	228
775	8.80869	245	284	269	247	239
776	8.82051	221	246	274	242	225
777	8.83232	247	298	271	239	233
778	8.84413	262	280	267	228	272
779	8.85594	250	257	235	233	239
780	8.86775	266	244	227	252	253
781	8.87956	244	250	266	263	271
782	8.89137	254	241	232	223	246
783	8.90318	242	244	260	232	274
784	8.91499	266	266	257	235	236
785	8.92681	229	227	232	270	259
786	8.93862	252	207	246	228	245
787	8.95043	223	233	250	228	254
788	8.96224	255	204	239	251	229
789	8.97405	255	203	258	245	258
790	8.98586	240	185	250	239	230
791	8.99767	231	185	301	219	259
792	9.00948	241	233	240	199	259
793	9.02129	219	210	233	236	219
794	9.03311	227	202	265	258	264
795	9.04492	211	201	248	226	253
796	9.05673	200	188	264	216	257
797	9.06854	184	194	251	228	260
798	9.08035	213	181	244	210	236
799	9.09216	217	201	301	185	262
800	9.10397	226	201	246	199	249
801	9.11578	235	196	257	188	244
802	9.1276	237	200	274	226	243
803	9.13941	244	205	244	225	243
804	9.15122	248	213	232	216	242
805	9.16303	231	237	231	215	254
806	9.17484	258	192	248	213	255
807	9.18665	243	197	252	240	253
808	9.19846	229	202	250	239	265
809	9.21027	227	197	254	217	234
810	9.22208	253	202	238	194	255
811	9.2339	213	195	265	205	241
812	9.24571	234	174	261	230	229
813	9.25752	218	175	290	223	248
814	9.26933	221	184	228	254	230
815	9.28114	229	215	208	248	255
816	9.29295	229	199	241	215	241
817	9.30476	247	177	249	230	248
818	9.31657	224	181	234	243	220
819	9.32838	227	198	253	205	240
820	9.3402	232	192	235	224	225
821	9.35201	215	160	225	227	232
822	9.36382	244	182	217	215	254
823	9.37563	254	191	263	251	236
824	9.38744	232	181	208	229	231
825	9.39925	234	198	249	189	222
826	9.41106	259	186	258	246	212
827	9.42287	239	205	228	254	242
828	9.43468	253	205	196	257	264
829	9.4465	247	207	227	219	237
830	9.45831	265	208	248	245	261
831	9.47012	260	219	258	217	251
832	9.48193	259	195	234	233	238
833	9.49374	266	202	258	239	242
834	9.50555	260	216	271	205	252
835	9.51736	264	206	258	257	261
836	9.52917	257	209	273	240	240
837	9.54099	262	197	277	211	254
838	9.5528	259	226	256	253	288
839	9.56461	260	239	304	226	266
840	9.57642	293	222	262	237	250
841	9.58823	250	231	266	222	267
842	9.60004	260	250	280	234	261
843	9.61185	292	210	306	259	283
844	9.62366	250	236	285	263	245
845	9.63547	249	191	235	255	271
846	9.64729	267	237	260	247	263
847	9.6591	287	217	282	292	239
848	9.67091	247	237	253	249	251
849	9.68272	244	206	253	253	254
850	9.69453	271	207	282	222	291
851	9.70634	257	217	288	247	258
852	9.71815	226	216	313	237	243
853	9.72996	237	231	277	274	268
854	9.74177	236	203	268	248	277
855	9.75359	253	227	312	219	272
856	9.7654	250	213	264	226	238
857	9.77721	265	245	305	244	278
858	9.78902	245	233	302	233	259
859	9.80083	264	273	296	267	251
860	9.81264	242	232	262	284	278
861	9.82445	281	240	261	246	269
862	9.83626	258	262	259	232	251
863	9.84808	271	263	285	287	269
864	9.85989	245	269	265	259	265
865	9.8717	242	246	269	295	257
866	9.88351	270	241	258	268	280
867	9.89532	262	270	249	271	245
868	9.90713	248	234	280	254	265
869	9.91894	249	231	286	268	280
870	9.93075	232	264	264	281	272
871	9.94256	249	276	280	256	247
872	9.95438	266	263	249	282	253
873	9.96619	253	230	267	261	266
874	9.978	264	252	253	304	286
875	9.98981	257	228	270	286	282
876	10.0016	265	242	279	265	243
877	10.0134	250	244	284	284	293
878	10.0252	242	229	260	260	303
879	10.0371	285	265	273	294	309
880	10.0489	246	242	281	287	284
881	10.0607	230	225	268	302	265
882	10.0725	239	265	261	298	285
883	10.0843	263	229	264	259	276
884	10.0961	239	234	251	258	267
885	10.1079	227	265	237	245	265
886	10.1197	256	227	255	257	263
887	10.1315	250	249	255	271	268
888	10.1434	240	260	235	250	265
889	10.1552	231	249	261	265	280
890	10.167	263	219	258	255	263
891	10.1788	241	222	241	246	255
892	10.1906	277	227	264	250	279
893	10.2024	249	220	251	214	289
894	10.2142	243	216	288	220	260
895	10.226	251	200	294	231	261
896	10.2378	222	212	256	229	255
897	10.2497	224	228	256	228	252
898	10.2615	234	246	249	243	251
899	10.2733	220	219	241	260	265
900	10.2851	243	193	252	207	267
901	10.2969	262	246	255	242	277
902	10.3087	277	207	224	239	289
903	10.3205	264	218	281	245	264
904	10.3323	254	229	258	221	263
905	10.3441	261	261	281	261	262
906	10.356	269	242	273	268	273
907	10.3678	265	242	265	234	243
908	10.3796	241	260	249	249	287
909	10.3914	262	257	262	222	268
910	10.4032	248	258	259	233	242
911	10.415	277	229	272	247	283
912	10.4268	231	262	266	239	290
913	10.4386	238	254	274	224	266
914	10.4504	284	275	270	229	297
915	10.4623	240	275	272	251	288
916	10.4741	263	258	301	236	261
917	10.4859	255	241	291	276	302
918	10.4977	268	241	282	256	314
919	10.5095	252	261	296	242	301
920	10.5213	248	262	282	259	274
921	10.5331	249	269	270	261	248
922	10.5449	217	235	264	216	281
923	10.5567	273	250	291	228	291
924	10.5686	279	251	262	246	253
925	10.5804	258	236	245	240	258
926	10.5922	264	246	274	250	268
927	10.604	254	236	283	227	268
928	10.6158	276	218	281	265	269
929	10.6276	230	234	328	251	253
930	10.6394	213	276	270	237	273
931	10.6512	289	215	260	204	269
932	10.663	260	235	270	235	286
933	10.6749	235	234	279	237	295
934	10.6867	276	247	260	207	289
935	10.6985	262	203	254	234	238
936	10.7103	280	215	279	231	256
937	10.7221	229	208	275	230	248
938	10.7339	226	222	277	260	238
939	10.7457	267	251	288	226	268
940	10.7575	258	223	258	249	254
941	10.7693	252	215	254	270	260
942	10.7812	240	201	278	238	257
943	10.793	277	212	270	267	278
944	10.8048	269	231	278	223	254
945	10.8166	248	243	270	240	275
946	10.8284	267	256	281	240	277
947	10.8402	240	234	253	241	279
948	10.852	272	209	249	259	249
949	10.8638	254	236	277	248	267
950	10.8756	250	224	225	246	278
951	10.8875	254	226	270	233	252
952	10.8993	266	218	274	240	256
953	10.9111	267	219	290	226	266
954	10.9229	250	226	284	257	287
955	10.9347	239	220	271	232	282
956	10.9465	260	223	286	215	300
957	10.9583	282	224	294	240	252
958	10.9701	237	243	283	261	272
959	10.9819	240	241	254	255	284
960	10.9938	238	244	278	251	300
961	11.0056	247	231	286	243	274
962	11.0174	257	231	276	230	250
963	11.0292	244	232	267	263	309
964	11.041	231	246	293	258	298
965	11.0528	244	262	244	239	265
966	11.0646	221	219	269	247	264
967	11.0764	268	250	269	270	279
968	11.0882	221	213	264	255	250
969	11.1001	236	221	260	250	265
970	11.1119	285	257	269	263	267
971	11.1237	234	241	265	260	262
972	11.1355	239	226	245	245	288
973	11.1473	277	227	259	255	276
974	11.1591	221	247	257	274	278
975	11.1709	238	242	291	256	277
976	11.1827	265	237	248	222	275
977	11.1945	249	252	280	265	284
978	11.2064	261	224	258	257	281
979	11.2182	254	222	280	237	287
980	11.23	251	224	258	238	281
981	11.2418	249	254	236	293	285
982	11.2536	249	251	256	246	285
983	11.2654	237	245	271	274	307
984	11.2772	249	240	272	265	267
985	11.289	271	217	284	249	258
986	11.3008	237	210	234	259	279
987	11.3127	246	236	260	254	258
988	11.3245	242	239	258	253	329
989	11.3363	269	234	242	251	290
990	11.3481	250	241	277	260	290
991	11.3599	267	220	260	256	295
992	11.3717	222	233	254	279	279
993	11.3835	263	239	236	264	277
994	11.3953	271	213	264	290	264
995	11.4071	275	240	253	240	291
996	11.419	252	211	264	272	278
997	11.4308	280	225	285	238	261
998	11.4426	252	214	268	260	249
999	11.4544	256	226	237	265	260
1000	11.4662	244	253	261	262	285
1001	11.478	250	256	242	262	268
1002	11.4898	246	253	262	272	279
1003	11.5016	249	247	272	257	261
1004	11.5134	267	217	273	247	257
1005	11.5253	255	218	242	244	250
1006	11.5371	297	257	278	284	288
1007	11.5489	261	225	287	251	266
1008	11.5607	291	236	280	218	308
1009	11.5725	275	261	256	255	260
1010	11.5843	264	250	273	276	298
1011	11.5961	292	221	257	258	302
1012	11.6079	278	226	293	268	279
1013	11.6197	283	246	256	284	266
1014	11.6316	232	239	257	254	273
1015	11.6434	275	255	289	241	307
1016	11.6552	259	220	267	280	280
1017	11.667	275	254	262	257	269
1018	11.6788	267	249	293	263	293
1019	11.6906	254	227	271	283	303
1020	11.7024	267	220	284	266	265
1021	11.7142	241	223	294	273	255
1022	11.726	240	251	248	296	276
1023	11.7379	270	246	287	267	273
1024	11.7497	235	247	263	269	292
1025	11.7615	264	234	276	263	304
1026	11.7733	271	210	284	280	275
1027	11.7851	285	241	261	263	298
1028	11.7969	267	246	281	257	319
1029	11.8087	284	226	278	266	298
1030	11.8205	256	286	278	248	315
1031	11.8323	273	249	303	297	312
1032	11.8442	265	250	291	260	285
1033	11.856	256	269	292	281	312
1034	11.8678	288	211	326	329	299
1035	11.8796	295	268	315	304	342
1036	11.8914	273	267	286	267	325
1037	11.9032	264	249	287	288	330
1038	11.915	255	273	296	273	336
1039	11.9268	290	263	316	306	322
1040	11.9386	284	252	304	297	295
1041	11.9505	256	268	310	308	334
1042	11.9623	271	238	307	302	303
1043	11.9741	283	282	334	270	346
1044	11.9859	276	262	291	303	280
1045	11.9977	284	250	329	305	284
1046	12.0095	266	242	283	293	308
1047	12.0213	269	258	269	305	295
1048	12.0331	280	254	272	289	315
1049	12.0449	264	270	259	287	282
1050	12.0568	256	247	292	255	278
1051	12.0686	262	276	287	293	285
1052	12.0804	247	270	274	263	305
1053	12.0922	264	265	273	267	306
1054	12.104	267	280	289	231	277
1055	12.1158	262	239	294	282	269
1056	12.1276	250	269	301	280	283
1057	12.1394	249	250	278	259	300
1058	12.1512	270	288	242	267	268
1059	12.1631	247	268	274	282	310
1060	12.1749	269	261	258	274	273
1061	12.1867	262	243	272	264	262
1062	12.1985	250	279	238	284	296
1063	12.2103	261	237	271	270	285
1064	12.2221	245	259	268	261	269
1065	12.2339	251	264	225	264	258
1066	12.2457	269	250	270	284	304
1067	12.2575	248	273	291	262	285
1068	12.2694	272	277	274	271	273
1069	12.2812	281	255	299	283	319
1070	12.293	264	245	240	249	274
1071	12.3048	259	223	288	276	292
1072	12.3166	270	233	254	282	280
1073	12.3284	271	241	271	244	312
1074	12.3402	274	230	263	253	289
1075	12.352	255	240	256	283	280
1076	12.3638	237	238	265	261	327
1077	12.3757	256	237	291	272	296
1078	12.3875	257	237	263	233	285
1079	12.3993	290	235	305	258	302
1080	12.4111	256	250	266	271	281
1081	12.4229	256	247	261	263	259
1082	12.4347	279	243	288	267	295
1083	12.4465	285	238	264	258	274
1084	12.4583	284	243	274	258	257
1085	12.4701	273	242	272	280	280
1086	12.482	286	246	251	258	286
1087	12.4938	257	274	269	262	316
1088	12.5056	281	266	266	268	287
1089	12.5174	256	267	270	291	297
1090	12.5292	277	247	253	256	263
1091	12.541	272	265	267	251	297
1092	12.5528	261	260	265	265	267
1093	12.5646	284	266	260	263	322
1094	12.5764	260	249	249	247	287
1095	12.5883	258	288	270	283	310
1096	12.6001	229	229	244	264	295
1097	12.6119	260	304	293	257	311
1098	12.6237	273	258	290	289	306
1099	12.6355	291	265	268	268	291
1100	12.6473	287	249	287	268	284
1101	12.6591	248	258	285	247	278
1102	12.6709	264	267	254	261	291
1103	12.6827	291	271	267	284	331
1104	12.6946	263	275	291	276	292
1105	12.7064	245	247	280	280	259
1106	12.7182	280	242	262	234	252
1107	12.73	248	253	278	262	313
1108	12.7418	256	256	269	257	306
1109	12.7536	258	262	285	285	285
1110	12.7654	260	215	278	233	330
1111	12.7772	272	221	273	274	291
1112	12.7891	239	225	291	296	297
1113	12.8009	243	275	281	261	296
1114	12.8127	266	252	287	288	272
1115	12.8245	256	230	256	272	308
1116	12.8363	257	252	286	270	280
1117	12.8481	284	248	279	280	281
1118	12.8599	261	235	269	275	316
1119	12.8717	246	247	264	302	284
1120	12.8835	253	232	295	258	325
1121	12.8954	261	257	265	268	293
1122	12.9072	239	260	270	266	287
1123	12.919	265	251	284	262	305
1124	12.9308	320	190	249	273	304
1125	12.9426	282	250	269	228	310
1126	12.9544	277	257	252	294	310
1127	12.9662	263	225	288	263	303
1128	12.978	249	230	253	239	285
1129	12.9898	263	230	245	277	271
1130	13.0017	289	218	253	263	282
1131	13.0135	262	242	258	263	298
1132	13.0253	247	232	336	259	318
1133	13.0371	252	239	273	275	311
1134	13.0489	263	236	257	258	286
1135	13.0607	288	255	276	268	307
1136	13.0725	248	222	275	265	275
1137	13.0843	281	232	292	261	303
1138	13.0961	262	231	276	257	245
1139	13.108	293	227	289	286	299
1140	13.1198	270	204	269	284	326
1141	13.1316	229	240	248	256	278
1142	13.1434	252	231	251	276	301
1143	13.1552	251	230	305	271	288
1144	13.167	256	232	247	282	277
1145	13.1788	252	231	274	273	277
1146	13.1906	244	227	279	279	320
1147	13.2024	278	251	280	269	339
1148	13.2143	253	231	292	249	282
1149	13.2261	291	241	281	283	297
1150	13.2379	256	237	286	283	297
1151	13.2497	276	215	286	305	331
1152	13.2615	264	273	267	231	326
1153	13.2733	237	239	294	294	295
1154	13.2851	251	266	284	266	295
1155	13.2969	283	201	276	255	290
1156	13.3087	292	236	322	295	288
1157	13.3206	244	235	301	285	304
1158	13.3324	268	240	301	261	298
1159	13.3442	259	248	274	285	317
1160	13.356	255	249	267	260	286
1161	13.3678	284	263	305	263	319
1162	13.3796	263	229	349	289	311
1163	13.3914	268	269	305	287	325
1164	13.4032	294	249	296	274	296
1165	13.415	297	256	289	288	333
1166	13.4269	266	259	303	254	315
1167	13.4387	276	247	289	268	317
1168	13.4505	274	227	282	270	320
1169	13.4623	281	242	262	260	275
1170	13.4741	278	235	295	285	277
1171	13.4859	280	242	291	282	279
1172	13.4977	257	267	254	269	302
1173	13.5095	285	263	271	278	331
1174	13.5213	244	237	266	247	288
1175	13.5332	266	227	261	265	280
1176	13.545	258	242	271	219	305
1177	13.5568	286	212	278	238	288
1178	13.5686	268	215	280	293	297
1179	13.5804	267	221	237	271	304
1180	13.5922	274	230	276	257	288
1181	13.604	269	261	294	271	258
1182	13.6158	260	232	259	234	312
1183	13.6276	245	225	250	247	230
1184	13.6395	276	250	264	242	278
1185	13.6513	271	211	289	274	276
1186	13.6631	266	257	276	262	278
1187	13.6749	258	231	275	250	303
1188	13.6867	244	254	276	267	286
1189	13.6985	255	224	273	248	288
1190	13.7103	239	227	250	256	290
1191	13.7221	238	220	275	262	271
1192	13.7339	257	243	266	244	307
1193	13.7458	267	210	260	244	259
1194	13.7576	247	211	262	270	274
1195	13.7694	245	239	297	243	254
1196	13.7812	293	284	274	249	278
1197	13.793	262	236	295	273	295
1198	13.8048	249	226	239	255	284
1199	13.8166	271	242	279	260	267
1200	13.8284	253	222	269	250	277
1201	13.8402	295	231	292	232	242
1202	13.8521	289	216	271	261	242
1203	13.8639	282	229	284	246	243
1204	13.8757	244	241	245	277	282
1205	13.8875	304	244	256	246	277
1206	13.8993	265	250	290	261	285
1207	13.9111	236	223	278	280	295
1208	13.9229	270	261	303	262	292
1209	13.9347	246	245	267	242	291
1210	13.9465	264	243	246	233	289
1211	13.9584	279	267	275	276	283
1212	13.9702	239	252	246	286	261
1213	13.982	280	230	271	291	291
1214	13.9938	276	265	267	288	244
1215	14.0056	270	270	250	269	280
1216	14.0174	254	258	256	286	279
1217	14.0292	233	243	309	315	259
1218	14.041	296	265	286	292	290
1219	14.0528	272	231	288	285	306
1220	14.0647	283	271	293	275	312
1221	14.0765	301	278	313	277	367
1222	14.0883	293	277	298	296	319
1223	14.1001	297	279	297	289	337
1224	14.1119	276	237	306	265	301
1225	14.1237	331	290	290	289	316
1226	14.1355	288	266	285	316	368
1227	14.1473	312	273	290	319	345
1228	14.1591	280	275	313	277	299
1229	14.171	314	292	321	298	323
1230	14.1828	286	266	287	328	338
1231	14.1946	303	243	286	291	290
1232	14.2064	290	268	309	284	346
1233	14.2182	283	269	283	289	293
1234	14.23	298	288	268	311	332
1235	14.2418	287	266	277	260	325
1236	14.2536	285	237	280	274	340
1237	14.2654	268	255	290	286	318
1238	14.2773	248	229	247	258	277
1239	14.2891	296	275	246	283	292
1240	14.3009	253	217	280	241	297
1241	14.3127	237	209	257	253	304
1242	14.3245	255	248	272	286	290
1243	14.3363	232	222	267	254	283
1244	14.3481	253	238	267	234	291
1245	14.3599	276	205	238	261	271
1246	14.3717	232	219	233	257	275
1247	14.3836	262	233	260	232	280
1248	14.3954	253	253	265	265	280
1249	14.4072	261	199	230	278	273
1250	14.419	232	240	213	236	269
1251	14.4308	256	208	242	257	273
1252	14.4426	281	221	237	252	288
1253	14.4544	243	213	291	259	272
1254	14.4662	250	213	237	230	273
1255	14.478	259	236	253	256	263
1256	14.4899	249	232	254	259	267
1257	14.5017	200	208	272	259	243
1258	14.5135	237	215	241	201	230
1259	14.5253	258	220	229	245	283
1260	14.5371	232	214	247	241	285
1261	14.5489	260	249	242	226	288
1262	14.5607	252	226	257	224	292
1263	14.5725	262	226	247	236	274
1264	14.5843	279	228	260	257	292
1265	14.5962	279	219	259	282	282
1266	14.608	253	254	271	254	276
1267	14.6198	266	217	259	244	283
1268	14.6316	233	205	247	257	275
1269	14.6434	250	209	263	254	285
1270	14.6552	226	238	238	245	276
1271	14.667	240	228	281	270	257
1272	14.6788	258	220	276	252	280
1273	14.6906	246	209	245	244	296
1274	14.7025	278	224	256	266	293
1275	14.7143	267	240	259	269	299
1276	14.7261	255	266	263	301	279
1277	14.7379	259	224	267	269	260
1278	14.7497	242	239	270	266	296
1279	14.7615	249	264	256	257	300
1280	14.7733	266	234	251	235	278
1281	14.7851	233	232	259	245	290
1282	14.7969	246	259	235	266	251
1283	14.8088	251	234	275	243	288
1284	14.8206	278	261	238	236	281
1285	14.8324	256	254	262	279	283
1286	14.8442	239	255	244	269	290
1287	14.856	239	246	283	264	315
1288	14.8678	245	232	252	233	266
1289	14.8796	259	255	294	275	269
1290	14.8914	241	264	264	249	308
1291	14.9032	237	276	278	278	284
1292	14.9151	253	241	271	306	310
1293	14.9269	251	247	285	264	328
1294	14.9387	255	239	259	264	317
1295	14.9505	269	236	282	268	303
1296	14.9623	253	248	250	262	307
1297	14.9741	258	236	283	251	280
1298	14.9859	272	249	287	280	263
1299	14.9977	282	251	267	246	263
1300	15.0095	255	254	281	291	291
1301	15.0214	241	228	255	297	270
1302	15.0332	241	226	240	233	269
1303	15.045	266	262	239	277	275
1304	15.0568	220	257	266	249	289
1305	15.0686	243	274	270	251	285
1306	15.0804	248	215	250	284	280
1307	15.0922	244	239	270	242	280
1308	15.104	256	239	296	279	265
1309	15.1158	244	245	261	266	291
1310	15.1277	234	241	254	285	285
1311	15.1395	258	232	263	239	269
1312	15.1513	237	221	257	263	279
1313	15.1631	224	236	260	257	271
1314	15.1749	272	209	248	249	280
1315	15.1867	281	230	237	230	269
1316	15.1985	226	239	248	236	255
1317	15.2103	241	237	248	264	269
1318	15.2221	237	224	231	246	275
1319	15.234	271	205	287	266	295
1320	15.2458	211	215	276	243	240
1321	15.2576	211	226	229	234	249
1322	15.2694	264	235	247	256	246
1323	15.2812	226	216	254	250	306
1324	15.293	261	240	238	223	279
1325	15.3048	253	236	252	243	270
1326	15.3166	251	219	249	230	257
1327	15.3284	221	248	237	240	271
1328	15.3403	242	222	240	237	296
1329	15.3521	235	218	237	254	230
1330	15.3639	264	226	240	257	301
1331	15.3757	279	226	243	260	294
1332	15.3875	240	198	253	240	264
1333	15.3993	273	238	251	214	270
1334	15.4111	279	215	263	239	258
1335	15.4229	240	214	250	257	250
1336	15.4347	247	212	225	239	257
1337	15.4466	229	233	241	216	272
1338	15.4584	253	211	247	231	268
1339	15.4702	235	206	269	257	239
1340	15.482	215	214	242	236	260
1341	15.4938	238	236	249	239	254
1342	15.5056	230	215	248	238	271
1343	15.5174	252	243	266	228	267
1344	15.5292	217	202	280	256	277
1345	15.541	251	227	266	257	259
1346	15.5529	236	228	274	260	254
1347	15.5647	251	250	280	261	274
1348	15.5765	226	208	280	269	269
1349	15.5883	210	177	272	221	247
1350	15.6001	239	223	322	242	270
1351	15.6119	251	241	307	259	253
1352	15.6237	251	232	328	251	253
1353	15.6355	232	246	348	287	293
1354	15.6473	232	243	400	255	276
1355	15.6592	276	266	394	275	314
1356	15.671	253	246	403	259	271
1357	15.6828	277	247	415	299	288
1358	15.6946	271	257	436	292	276
1359	15.7064	285	232	452	299	321
1360	15.7182	253	276	492	274	292
1361	15.73	228	253	471	276	282
1362	15.7418	249	246	461	279	301
1363	15.7536	286	241	473	295	337
1364	15.7655	262	255	472	276	279
1365	15.7773	269	256	513	284	312
1366	15.7891	275	275	445	247	301
1367	15.8009	245	252	440	235	319
1368	15.8127	294	218	458	280	293
1369	15.8245	266	250	447	267	283
1370	15.8363	264	200	415	268	290
1371	15.8481	263	224	391	256	313
1372	15.8599	268	210	342	249	285
1373	15.8718	266	265	331	236	287
1374	15.8836	276	237	362	259	254
1375	15.8954	242	217	325	266	278
1376	15.9072	270	224	269	245	280
1377	15.919	248	240	256	263	240
1378	15.9308	266	240	249	240	294
1379	15.9426	256	251	288	254	303
1380	15.9544	238	191	259	242	286
1381	15.9662	267	203	265	249	280
1382	15.9781	224	220	249	247	289
1383	15.9899	241	222	268	225	281
1384	16.0017	239	207	264	274	245
1385	16.0135	222	232	226	245	231
1386	16.0253	249	213	196	231	246
1387	16.0371	216	189	233	240	239
1388	16.0489	220	200	238	221	246
1389	16.0607	267	230	215	277	259
1390	16.0725	239	212	246	229	258
1391	16.0844	235	221	232	231	251
1392	16.0962	241	226	254	264	275
1393	16.108	208	236	235	247	257
1394	16.1198	230	217	222	225	255
1395	16.1316	240	210	262	257	272
1396	16.1434	218	196	218	226	230
1397	16.1552	242	209	214	223	251
1398	16.167	226	213	206	240	257
1399	16.1788	241	203	213	269	259
1400	16.1907	218	203	217	228	286
1401	16.2025	232	192	226	237	267
1402	16.2143	217	195	231	239	257
1403	16.2261	256	213	255	231	276
1404	16.2379	244	209	232	238	256
1405	16.2497	229	223	232	213	274
1406	16.2615	227	206	224	241	244
1407	16.2733	224	212	256	224	254
1408	16.2851	210	216	218	237	283
1409	16.297	228	222	242	250	258
1410	16.3088	222	208	256	221	219
1411	16.3206	215	188	230	235	246
1412	16.3324	234	198	220	245	250
1413	16.3442	220	210	230	225	262
1414	16.356	206	213	259	209	243
1415	16.3678	220	243	225	272	226
1416	16.3796	217	207	206	226	260
1417	16.3914	244	197	253	225	230
1418	16.4033	210	206	264	263	264
1419	16.4151	215	189	233	242	247
1420	16.4269	230	226	238	247	289
1421	16.4387	226	209	245	247	259
1422	16.4505	230	187	264	253	241
1423	16.4623	235	202	242	229	273
1424	16.4741	233	234	238	249	243
1425	16.4859	225	212	204	217	240
1426	16.4977	216	235	218	245	248
1427	16.5096	243	226	252	237	263
1428	16.5214	205	199	254	258	275
1429	16.5332	242	239	259	208	250
1430	16.545	234	195	228	225	249
1431	16.5568	225	188	245	242	242
1432	16.5686	231	199	246	260	245
1433	16.5804	226	185	249	234	244
1434	16.5922	222	197	235	261	272
1435	16.604	259	200	236	246	286
1436	16.6159	245	193	250	233	268
1437	16.6277	202	235	244	233	259
1438	16.6395	226	221	227	225	263
1439	16.6513	225	193	266	262	246
1440	16.6631	231	206	254	235	280
1441	16.6749	233	202	242	239	279
1442	16.6867	232	243	252	258	274
1443	16.6985	210	222	229	248	255
1444	16.7104	201	180	228	260	251
1445	16.7222	216	221	212	232	296
1446	16.734	210	219	228	244	300
1447	16.7458	230	201	238	234	261
1448	16.7576	239	206	219	226	275
1449	16.7694	201	190	228	235	268
1450	16.7812	219	215	254	228	252
1451	16.793	218	202	215	216	258
1452	16.8048	262	182	253	225	274
1453	16.8167	233	189	218	230	251
1454	16.8285	215	216	220	231	266
1455	16.8403	213	206	221	254	261
1456	16.8521	238	214	240	257	263
1457	16.8639	207	214	224	231	253
1458	16.8757	223	219	224	193	264
1459	16.8875	234	195	240	231	241
1460	16.8993	217	204	231	238	250
1461	16.9111	220	194	232	223	244
1462	16.923	221	201	223	207	271
1463	16.9348	227	200	254	206	260
1464	16.9466	223	200	220	236	257
1465	16.9584	223	198	245	238	270
1466	16.9702	226	231	231	240	253
1467	16.982	207	221	222	234	263
1468	16.9938	242	211	245	256	247
1469	17.0056	220	212	234	224	263
1470	17.0174	220	204	231	235	280
1471	17.0293	238	179	225	244	239
1472	17.0411	202	211	231	218	272
1473	17.0529	211	178	209	232	255
1474	17.0647	219	207	219	234	243
1475	17.0765	223	210	214	217	265
1476	17.0883	222	203	219	254	260
1477	17.1001	232	197	222	251	240
1478	17.1119	191	194	219	206	261
1479	17.1237	239	211	246	256	236
1480	17.1356	217	201	239	198	232
1481	17.1474	215	196	257	223	258
1482	17.1592	252	211	198	217	248
1483	17.171	236	235	237	190	264
1484	17.1828	207	227	249	246	271
1485	17.1946	216	204	260	246	266
1486	17.2064	229	205	214	247	251
1487	17.2182	259	231	252	250	255
1488	17.23	206	199	211	217	244
1489	17.2419	224	207	215	239	243
1490	17.2537	262	175	235	235	264
1491	17.2655	230	215	236	220	267
1492	17.2773	226	225	236	248	261
1493	17.2891	231	220	247	213	251
1494	17.3009	252	211	246	250	228
1495	17.3127	224	213	239	224	243
1496	17.3245	237	234	227	193	255
1497	17.3363	209	195	232	246	237
1498	17.3482	244	223	236	211	256
1499	17.36	249	210	272	235	319
1500	17.3718	215	211	262	236	279
1501	17.3836	225	211	212	234	273
1502	17.3954	241	220	256	252	246
1503	17.4072	248	199	212	277	281
1504	17.419	231	226	241	233	248
1505	17.4308	269	204	217	241	262
1506	17.4426	240	220	244	251	251
1507	17.4545	236	252	268	237	263
1508	17.4663	249	187	263	248	263
1509	17.4781	217	200	232	248	238
1510	17.4899	222	209	252	221	297
1511	17.5017	238	213	264	235	253
1512	17.5135	245	221	226	224	270
1513	17.5253	230	224	236	237	259
1514	17.5371	226	240	248	283	262
1515	17.5489	208	211	266	247	279
1516	17.5608	257	211	269	257	251
1517	17.5726	234	200	275	236	288
1518	17.5844	268	243	267	224	255
1519	17.5962	221	213	267	249	266
1520	17.608	216	226	274	230	305
1521	17.6198	222	212	262	243	276
1522	17.6316	218	238	299	239	251
1523	17.6434	223	234	296	228	248
1524	17.6552	244	212	263	232	259
1525	17.6671	253	220	284	275	281
1526	17.6789	253	222	317	265	296
1527	17.6907	239	239	242	262	269
1528	17.7025	241	209	275	256	275
1529	17.7143	212	238	267	259	267
1530	17.7261	227	228	285	263	281
1531	17.7379	234	223	274	231	265
1532	17.7497	237	238	268	245	295
1533	17.7615	246	221	266	250	305
1534	17.7734	220	204	256	254	286
1535	17.7852	220	256	282	244	282
1536	17.797	256	220	270	229	262
1537	17.8088	263	240	271	241	261
1538	17.8206	218	231	272	264	311
1539	17.8324	260	230	248	229	271
1540	17.8442	257	259	269	254	287
1541	17.856	235	261	249	283	256
1542	17.8678	249	232	248	244	284
1543	17.8797	267	241	274	269	278
1544	17.8915	221	237	236	243	244
1545	17.9033	238	245	256	250	289
1546	17.9151	238	238	291	226	264
1547	17.9269	283	216	267	251	277
1548	17.9387	258	255	264	286	289
1549	17.9505	276	240	280	277	271
1550	17.9623	248	229	272	250	279
1551	17.9741	279	237	281	266	295
1552	17.986	236	269	280	250	299
1553	17.9978	285	224	285	248	281
1554	18.0096	274	226	284	244	301
1555	18.0214	261	263	290	260	304
1556	18.0332	255	240	272	244	308
1557	18.045	249	262	245	289	300
1558	18.0568	247	253	276	264	306
1559	18.0686	286	273	308	285	299
1560	18.0804	240	254	277	265	319
1561	18.0923	260	259	262	256	292
1562	18.1041	267	267	279	298	305
1563	18.1159	270	254	295	272	318
1564	18.1277	254	274	280	286	312
1565	18.1395	273	284	284	297	321
1566	18.1513	266	278	321	270	292
1567	18.1631	306	273	292	267	333
1568	18.1749	286	266	301	286	324
1569	18.1867	326	269	289	290	290
1570	18.1986	287	263	285	283	287
1571	18.2104	305	264	315	294	312
1572	18.2222	280	261	257	306	317
1573	18.234	310	280	317	303	339
1574	18.2458	285	288	317	328	313
1575	18.2576	323	321	326	313	312
1576	18.2694	312	245	306	341	319
1577	18.2812	319	295	280	274	329
1578	18.293	296	316	298	313	370
1579	18.3049	315	328	343	309	354
1580	18.3167	296	302	333	334	394
1581	18.3285	279	318	332	355	361
1582	18.3403	313	295	359	310	355
1583	18.3521	301	299	342	308	399
1584	18.3639	362	300	343	350	353
1585	18.3757	320	354	348	346	378
1586	18.3875	316	348	336	334	337
1587	18.3993	348	336	375	319	374
1588	18.4112	369	349	366	342	394
1589	18.423	370	358	389	407	392
1590	18.4348	363	357	377	423	410
1591	18.4466	357	351	411	391	418
1592	18.4584	390	413	411	429	435
1593	18.4702	357	372	353	389	472
1594	18.482	395	395	433	469	460
1595	18.4938	400	429	407	418	448
1596	18.5056	452	442	418	457	470
1597	18.5175	445	457	434	461	516
1598	18.5293	451	407	445	470	513
1599	18.5411	454	456	457	459	539
1600	18.5529	474	481	497	477	513
1601	18.5647	471	486	486	534	549
1602	18.5765	467	460	530	500	563
1603	18.5883	509	534	533	534	555
1604	18.6001	520	511	465	516	562
1605	18.6119	551	528	581	545	623
1606	18.6238	560	553	563	530	618
1607	18.6356	589	548	559	630	665
1608	18.6474	600	611	605	612	645
1609	18.6592	571	649	605	629	664
1610	18.671	626	596	661	640	735
1611	18.6828	615	666	632	663	726
1612	18.6946	636	616	643	670	729
1613	18.7064	688	659	676	760	772
1614	18.7182	672	696	708	731	823
1615	18.7301	692	705	737	801	784
1616	18.7419	676	700	745	688	858
1617	18.7537	660	780	776	780	868
1618	18.7655	709	776	760	730	781
1619	18.7773	771	776	844	803	860
1620	18.7891	802	776	784	774	879
1621	18.8009	750	840	889	868	853
1622	18.8127	807	825	870	806	964
1623	18.8245	796	809	869	853	932
1624	18.8364	832	800	817	852	944
1625	18.8482	845	803	885	909	1000
1626	18.86	845	816	904	855	971
1627	18.8718	857	889	906	877	902
1628	18.8836	842	817	915	862	1003
1629	18.8954	835	832	898	909	999
1630	18.9072	866	826	883	892	998
1631	18.919	905	785	873	915	952
1632	18.9308	855	849	902	878	947
1633	18.9427	853	785	860	867	1028
1634	18.9545	868	780	885	923	945
1635	18.9663	819	819	873	930	992
1636	18.9781	849	846	867	822	903
1637	18.9899	804	817	881	867	983
1638	19.0017	823	814	871	828	972
1639	19.0135	838	838	808	829	996
1640	19.0253	788	743	834	839	976
1641	19.0371	759	715	792	786	795
1642	19.049	772	735	806	794	903
1643	19.0608	751	762	797	770	907
1644	19.0726	740	719	814	722	853
1645	19.0844	741	722	797	736	856
1646	19.0962	737	724	809	776	846
1647	19.108	668	669	807	768	814
1648	19.1198	683	688	719	723	848
1649	19.1316	694	631	701	713	787
1650	19.1434	595	660	707	674	740
1651	19.1553	613	663	664	643	813
1652	19.1671	631	594	657	683	719
1653	19.1789	591	560	650	679	696
1654	19.1907	588	565	620	596	677
1655	19.2025	582	562	613	565	670
1656	19.2143	539	539	631	585	684
1657	19.2261	534	508	603	534	633
1658	19.2379	533	492	497	520	606
1659	19.2497	489	480	546	560	584
1660	19.2616	490	487	499	529	606
1661	19.2734	462	445	501	475	609
1662	19.2852	450	443	496	490	532
1663	19.297	528	419	500	492	521
1664	19.3088	473	417	494	434	502
1665	19.3206	403	417	470	442	521
1666	19.3324	443	385	467	472	495
1667	19.3442	415	384	415	466	444
1668	19.356	388	373	393	461	443
1669	19.3679	384	388	395	417	459
1670	19.3797	414	375	407	379	436
1671	19.3915	367	337	411	390	437
1672	19.4033	343	327	374	367	432
1673	19.4151	376	344	358	369	408
1674	19.4269	371	314	412	359	424
1675	19.4387	335	325	383	377	381
1676	19.4505	339	297	351	324	396
1677	19.4623	311	318	324	334	404
1678	19.4742	331	303	364	313	364
1679	19.486	321	306	367	293	364
1680	19.4978	346	294	307	325	374
1681	19.5096	351	279	318	332	373
1682	19.5214	291	279	318	286	330
1683	19.5332	300	282	344	340	344
1684	19.545	281	275	302	306	327
1685	19.5568	283	284	308	280	310
1686	19.5686	280	278	288	267	351
1687	19.5805	247	281	317	266	346
1688	19.5923	269	233	282	277	307
1689	19.6041	295	241	268	271	323
1690	19.6159	250	268	288	285	287
1691	19.6277	258	254	284	297	297
1692	19.6395	255	248	266	295	290
1693	19.6513	241	244	261	292	312
1694	19.6631	246	243	288	278	255
1695	19.6749	257	251	280	267	309
1696	19.6868	253	226	253	237	313
1697	19.6986	264	266	245	243	249
1698	19.7104	240	249	254	277	268
1699	19.7222	232	217	259	276	252
1700	19.734	231	239	235	246	251
1701	19.7458	240	220	228	261	260
1702	19.7576	206	229	235	245	285
1703	19.7694	216	217	238	258	261
1704	19.7812	220	203	215	237	275
1705	19.7931	221	213	264	235	259
1706	19.8049	235	206	216	227	295
1707	19.8167	207	224	252	243	261
1708	19.8285	213	223	259	230	283
1709	19.8403	239	234	232	240	238
1710	19.8521	213	250	228	243	254
1711	19.8639	212	245	287	250	245
1712	19.8757	242	258	261	268	286
1713	19.8875	256	261	256	256	284
1714	19.8994	281	259	268	274	309
1715	19.9112	261	306	298	285	306
1716	19.923	284	292	288	337	314
1717	19.9348	293	327	312	359	329
1718	19.9466	308	346	325	329	337
1719	19.9584	327	345	337	347	395
1720	19.9702	322	379	354	394	405
1721	19.982	359	425	340	342	400
1722	19.9938	389	429	413	416	418
1723	20.0057	380	453	407	461	452
1724	20.0175	422	454	423	467	495
1725	20.0293	465	501	448	480	523
1726	20.0411	518	508	479	495	548
1727	20.0529	540	525	537	545	548
1728	20.0647	533	560	545	562	614
1729	20.0765	528	601	552	617	600
1730	20.0883	581	628	612	618	673
1731	20.1001	546	638	622	689	714
1732	20.112	652	687	683	679	695
1733	20.1238	634	632	658	723	698
1734	20.1356	619	684	688	679	702
1735	20.1474	663	701	699	677	786
1736	20.1592	623	688	609	610	694
1737	20.171	601	715	654	703	733
1738	20.1828	699	688	658	672	723
1739	20.1946	607	677	684	701	720
1740	20.2064	622	575	653	647	734
1741	20.2183	629	650	650	642	754
1742	20.2301	612	620	596	597	649
1743	20.2419	556	489	586	605	645
1744	20.2537	530	573	573	586	635
1745	20.2655	535	507	536	521	637
1746	20.2773	503	474	495	492	542
1747	20.2891	491	484	503	475	513
1748	20.3009	459	417	433	411	513
1749	20.3127	412	388	425	380	481
1750	20.3246	404	378	412	334	401
1751	20.3364	339	330	372	350	405
1752	20.3482	351	334	333	313	378
1753	20.36	298	264	315	320	341
1754	20.3718	294	265	303	263	347
1755	20.3836	275	245	259	257	298
1756	20.3954	253	243	279	256	288
1757	20.4072	211	202	243	208	284
1758	20.419	232	206	231	208	279
1759	20.4309	225	213	231	209	260
1760	20.4427	215	197	228	204	242
1761	20.4545	204	188	225	193	236
1762	20.4663	204	193	184	223	208
1763	20.4781	172	202	220	214	218
1764	20.4899	209	208	179	188	211
1765	20.5017	211	171	202	190	237
1766	20.5135	200	195	210	206	201
1767	20.5254	168	178	171	212	213
1768	20.5372	180	182	223	198	227
1769	20.549	191	173	168	180	207
1770	20.5608	204	198	204	202	219
1771	20.5726	169	200	188	205	218
1772	20.5844	219	161	205	190	212
1773	20.5962	187	177	225	224	232
1774	20.608	206	180	218	203	234
1775	20.6198	213	212	202	187	226
1776	20.6317	167	209	221	204	213
1777	20.6435	200	184	179	201	232
1778	20.6553	199	200	221	202	201
1779	20.6671	204	203	206	212	213
1780	20.6789	203	210	243	230	250
1781	20.6907	203	209	217	237	221
1782	20.7025	173	183	206	201	241
1783	20.7143	206	206	211	211	229
1784	20.7261	202	196	229	227	245
1785	20.738	221	217	204	228	238
1786	20.7498	216	212	222	223	255
1787	20.7616	227	209	198	220	256
1788	20.7734	206	201	229	229	265
1789	20.7852	234	211	248	233	251
1790	20.797	229	222	264	235	235
1791	20.8088	180	232	223	241	276
1792	20.8206	196	199	218	236	241
1793	20.8324	218	243	238	246	279
1794	20.8443	238	223	248	260	295
1795	20.8561	242	236	275	240	269
1796	20.8679	256	254	237	230	264
1797	20.8797	254	265	231	233	264
1798	20.8915	253	254	268	263	295
1799	20.9033	271	233	260	251	290
1800	20.9151	213	224	240	251	267
1801	20.9269	244	265	260	243	293
1802	20.9387	267	275	257	279	293
1803	20.9506	250	248	255	256	304
1804	20.9624	265	272	269	285	297
1805	20.9742	260	267	296	263	287
1806	20.986	228	258	272	268	305
1807	20.9978	252	273	288	296	297
1808	21.0096	281	270	288	282	322
1809	21.0214	268	283	308	286	311
1810	21.0332	236	259	302	295	277
1811	21.045	264	255	288	273	336
1812	21.0569	257	261	272	292	289
1813	21.0687	279	275	299	289	297
1814	21.0805	268	242	281	273	323
1815	21.0923	278	264	324	273	297
1816	21.1041	283	269	274	294	307
1817	21.1159	268	286	299	280	281
1818	21.1277	292	286	293	302	314
1819	21.1395	275	297	279	294	306
1820	21.1513	266	261	274	283	313
1821	21.1632	287	261	282	323	307
1822	21.175	271	304	313	292	339
1823	21.1868	260	306	311	274	319
1824	21.1986	267	307	307	293	313
1825	21.2104	279	306	322	297	318
1826	21.2222	284	273	294	258	308
1827	21.234	264	295	279	258	305
1828	21.2458	254	280	305	308	316
1829	21.2576	281	261	276	312	327
1830	21.2695	297	263	295	278	334
1831	21.2813	261	256	292	286	316
1832	21.2931	250	258	288	271	326
1833	21.3049	257	222	267	274	301
1834	21.3167	260	255	279	286	325
1835	21.3285	249	253	297	290	323
1836	21.3403	252	258	273	272	298
1837	21.3521	266	239	254	269	317
1838	21.3639	231	249	257	243	281
1839	21.3758	236	244	297	261	270
1840	21.3876	241	266	301	267	275
1841	21.3994	238	231	282	269	306
1842	21.4112	241	256	269	252	279
1843	21.423	258	243	270	266	291
1844	21.4348	233	246	252	259	251
1845	21.4466	253	233	244	272	291
1846	21.4584	220	243	234	280	285
1847	21.4702	245	230	246	259	279
1848	21.4821	235	236	240	220	265
1849	21.4939	202	211	241	260	260
1850	21.5057	220	234	244	246	233
1851	21.5175	224	232	253	234	240
1852	21.5293	211	195	250	226	242
1853	21.5411	228	201	206	241	270
1854	21.5529	190	213	223	217	248
1855	21.5647	198	190	250	197	267
1856	21.5765	221	188	204	219	226
1857	21.5884	219	189	236	224	236
1858	21.6002	202	209	241	208	231
1859	21.612	204	188	217	232	240
1860	21.6238	188	201	216	214	249
1861	21.6356	194	190	227	181	238
1862	21.6474	185	197	180	226	247
1863	21.6592	191	218	203	217	239
1864	21.671	181	201	202	224	226
1865	21.6828	177	190	187	224	246
1866	21.6947	183	213	211	201	228
1867	21.7065	183	196	205	209	221
1868	21.7183	186	203	214	200	210
1869	21.7301	198	180	199	195	229
1870	21.7419	204	164	181	180	224
1871	21.7537	195	175	218	199	206
1872	21.7655	188	192	209	216	203
1873	21.7773	168	195	218	206	213
1874	21.7891	186	162	186	183	191
1875	21.801	177	170	198	220	199
1876	21.8128	169	188	196	172	212
1877	21.8246	167	163	186	191	210
1878	21.8364	198	164	190	170	181
1879	21.8482	176	161	192	199	197
1880	21.86	189	201	174	163	208
1881	21.8718	157	178	194	162	206
1882	21.8836	177	165	179	185	196
1883	21.8954	168	162	175	184	192
1884	21.9073	155	163	184	201	191
1885	21.9191	167	170	203	184	200
1886	21.9309	175	180	181	188	226
1887	21.9427	178	168	196	151	221
1888	21.9545	145	167	181	171	192
1889	21.9663	169	147	169	171	180
1890	21.9781	174	159	194	160	185
1891	21.9899	169	142	181	150	191
1892	22.0017	147	152	176	185	198
1893	22.0136	147	150	178	156	183
1894	22.0254	169	154	168	183	172
1895	22.0372	153	177	166	189	187
1896	22.049	166	137	168	168	179
1897	22.0608	178	136	181	152	182
1898	22.0726	149	159	175	145	190
1899	22.0844	172	138	166	157	199
1900	22.0962	151	164	173	178	165
1901	22.108	157	161	175	183	166
1902	22.1199	156	143	177	157	183
1903	22.1317	171	157	191	148	194
1904	22.1435	156	124	181	182	173
1905	22.1553	160	168	157	170	168
1906	22.1671	177	155	161	178	163
1907	22.1789	149	127	169	167	179
1908	22.1907	171	153	157	171	183
1909	22.2025	143	136	160	170	194
1910	22.2143	165	145	154	174	194
1911	22.2262	151	157	190	164	189
1912	22.238	152	154	151	140	166
1913	22.2498	150	147	175	155	160
1914	22.2616	139	157	165	154	181
1915	22.2734	130	149	185	144	183
1916	22.2852	135	137	185	166	162
1917	22.297	134	127	161	164	191
1918	22.3088	147	138	157	155	167
1919	22.3206	145	135	158	157	165
1920	22.3325	144	144	149	166	165
1921	22.3443	136	138	149	149	178
1922	22.3561	148	137	165	163	161
1923	22.3679	159	135	148	138	181
1924	22.3797	155	155	170	161	188
1925	22.3915	144	134	170	146	166
1926	22.4033	162	168	155	155	191
1927	22.4151	147	135	158	151	167
1928	22.4269	123	144	179	169	176
1929	22.4388	137	153	167	172	182
1930	22.4506	171	144	159	159	161
1931	22.4624	139	154	153	158	180
1932	22.4742	140	158	149	159	176
1933	22.486	152	167	186	169	155
1934	22.4978	190	161	165	168	186
1935	22.5096	166	155	168	165	184
1936	22.5214	166	170	163	187	208
1937	22.5332	147	158	189	166	193
1938	22.5451	171	178	185	190	187
1939	22.5569	153	182	190	172	180
1940	22.5687	157	189	165	207	219
1941	22.5805	182	201	178	196	223
1942	22.5923	194	190	195	209	199
1943	22.6041	197	196	183	213	219
1944	22.6159	202	207	231	205	257
1945	22.6277	210	222	229	201	225
1946	22.6395	196	209	214	218	228
1947	22.6514	184	197	222	218	245
1948	22.6632	183	197	233	211	234
1949	22.675	234	215	205	213	226
1950	22.6868	199	224	223	235	231
1951	22.6986	191	205	239	224	251
1952	22.7104	206	202	222	240	240
1953	22.7222	204	180	234	224	251
1954	22.734	216	209	250	190	258
1955	22.7458	200	231	183	206	236
1956	22.7577	182	208	190	200	246
1957	22.7695	187	183	208	221	228
1958	22.7813	195	181	214	206	213
1959	22.7931	212	205	213	155	216
1960	22.8049	183	176	200	160	229
1961	22.8167	175	169	193	174	208
1962	22.8285	171	163	193	191	193
1963	22.8403	178	154	138	152	214
1964	22.8521	181	168	179	179	195
1965	22.864	168	163	222	169	181
1966	22.8758	151	137	159	141	177
1967	22.8876	174	150	167	167	151
1968	22.8994	157	159	156	170	191
1969	22.9112	151	174	157	175	172
1970	22.923	144	151	165	143	177
1971	22.9348	152	152	177	158	159
1972	22.9466	116	148	177	167	164
1973	22.9584	154	145	136	150	163
1974	22.9703	149	150	165	155	156
1975	22.9821	138	130	135	147	147
1976	22.9939	154	131	125	153	172
1977	23.0057	139	131	150	127	119
1978	23.0175	131	127	177	143	151
1979	23.0293	143	151	163	143	182
1980	23.0411	147	140	142	152	199
1981	23.0529	157	151	126	164	160
1982	23.0647	136	154	162	147	162
1983	23.0766	154	170	149	147	172
1984	23.0884	146	146	157	139	172
1985	23.1002	131	142	155	144	182
1986	23.112	128	126	172	153	183
1987	23.1238	134	155	165	213	134
1988	23.1356	146	137	157	146	148
1989	23.1474	176	157	173	165	171
1990	23.1592	151	154	134	155	162
1991	23.171	124	153	159	154	187
1992	23.1829	120	131	142	142	188
1993	23.1947	139	139	151	166	168
1994	23.2065	132	139	147	140	178
1995	23.2183	144	145	151	144	149
1996	23.2301	152	126	140	155	157
1997	23.2419	147	130	141	136	158
1998	23.2537	149	128	157	138	164
1999	23.2655	148	123	156	128	168
[truncated: 2,097 more rows]

## Sheet: Dots panel 13
N	Energy (keV)	Frise noir_W11	Frise noir_P08	Frise noir_P09	Frise noir_P10
1	-0.179908	0	0	0	0
2	-0.167533	0	0	0	0
3	-0.155157	0	0	0	0
4	-0.142781	0	0	0	0
5	-0.130405	0	0	0	0
6	-0.118029	0	0	0	0
7	-0.105653	0	0	0	0
8	-0.093277	0	0	0	0
9	-0.080901	0	0	0	0
10	-0.0685251	0	0	0	0
11	-0.0561492	0	0	0	0
12	-0.0437732	0	0	0	0
13	-0.0313973	0	0	0	0
14	-0.0190214	0	0	0	0
15	-0.00664544	0	0	0	0
16	0.0057305	0	0	0	0
17	0.0181064	0	0	0	0
18	0.0304824	0	0	0	0
19	0.0428583	0	0	0	0
20	0.0552342	0	0	0	0
21	0.0676102	0	0	0	0
22	0.0799861	0	0	0	0
23	0.092362	0	0	0	0
24	0.104738	0	0	0	0
25	0.117114	0	0	0	0
26	0.12949	0	0	0	0
27	0.141866	0	0	0	0
28	0.154242	0	0	0	0
29	0.166618	0	0	0	0
30	0.178994	0	0	0	0
31	0.191369	0	0	0	0
32	0.203745	0	0	0	0
33	0.216121	0	0	0	0
34	0.228497	0	0	0	0
35	0.240873	0	0	0	0
36	0.253249	0	0	0	0
37	0.265625	0	0	0	0
38	0.278001	0	0	0	0
39	0.290377	0	0	0	0
40	0.302753	0	0	0	0
41	0.315129	0	0	0	0		Al	Si	P	S	Ar	K	Ca	Ti	V	Cr	Mn	Fe	Ni	Cu	Zn	Rb	Sr	Y	Zr	Rh	Rh	Ba
42	0.327505	0	0	0	0	W11	31.8828	627.542	765.905	68.7211	2652.78	1871.52	74360.2	694.248	340.655	144.289	2492.18	18534.4	259.119	227.039	3514.33	N.D.	N.D.	430.549	N.D.	2406.23	1981.59	N.D.
43	0.339881	0	0	0	0	P8	27.7394	272.698	527.013	38.2693	2978.45	929.806	52553.5	400.271	93.4245	170.034	2512.34	11478.6	263.521	546.103	2075.52	473.299	576.032	N.D.	2145.73	2396.55	2038.75	330.737
44	0.352257	0	0	0	0	P9	49.7112	679.842	384.602	63.2984	2642.74	1716.84	48181	1181.41	110.525	253.563	2562.09	41522.8	348.662	299.12	2370.96	593.896	677.03	N.D.	N.D.	2649.77	2097.84	N.D.
45	0.364632	0	0	0	0	P10	23.1071	570.462	1168.22	87.9621	2740.94	1733.09	90107.7	792.502	82.4328	209.389	2484.47	16181.4	217.263	311.697	3637.32	377.839	509.824	417.925	393.091	3016.78	2101.47	N.D.
46	0.377008	0	0	0	0
47	0.389384	0	0	0	0
48	0.40176	0	0	0	0
49	0.414136	0	0	0	0
50	0.426512	0	0	0	0
51	0.438888	0	0	0	0
52	0.451264	0	0	0	0
53	0.46364	0	0	0	0
54	0.476016	0	0	0	0
55	0.488392	0	0	0	0
56	0.500768	0	0	0	0
57	0.513144	0	0	0	0
58	0.52552	0	0	0	0
59	0.537896	0	0	0	0
60	0.550271	0	0	0	0
61	0.562647	0	0	0	0
62	0.575023	0	0	0	0
63	0.587399	0	0	0	0
64	0.599775	0	0	0	0
65	0.612151	0	0	0	0
66	0.624527	0	0	0	0
67	0.636903	0	1	0	0
68	0.649279	0	0	0	1
69	0.661655	0	3	0	2
70	0.674031	0	1	0	3
71	0.686407	2	1	0	3
72	0.698783	7	4	2	2
73	0.711159	8	0	3	6
74	0.723534	8	4	10	6
75	0.73591	4	9	12	13
76	0.748286	13	16	16	10
77	0.760662	10	12	17	17
78	0.773038	9	19	15	11
79	0.785414	15	23	17	16
80	0.79779	14	23	21	19
81	0.810166	17	24	17	17
82	0.822542	17	18	9	20
83	0.834918	11	6	11	14
84	0.847294	6	10	10	10
85	0.85967	8	11	6	13
86	0.872046	10	6	9	16
87	0.884422	12	4	19	10
88	0.896798	11	9	9	8
89	0.909173	9	14	16	16
90	0.921549	11	10	12	15
91	0.933925	12	7	16	9
92	0.946301	9	15	17	16
93	0.958677	12	9	12	17
94	0.971053	7	11	15	11
95	0.983429	12	13	20	15
96	0.995805	19	10	13	13
97	1.00818	16	12	17	18
98	1.02056	10	17	9	11
99	1.03293	14	19	15	15
100	1.04531	15	13	12	13
101	1.05768	12	14	11	12
102	1.07006	16	17	15	11
103	1.08244	19	16	18	18
104	1.09481	10	21	12	14
105	1.10719	14	21	15	16
106	1.11956	7	11	20	15
107	1.13194	13	18	12	13
108	1.14432	15	19	8	9
109	1.15669	12	15	13	12
110	1.16907	12	14	11	17
111	1.18144	18	12	16	14
112	1.19382	12	17	16	17
113	1.2062	18	8	11	16
114	1.21857	12	13	13	15
115	1.23095	9	13	14	22
116	1.24332	11	6	8	7
117	1.2557	16	14	8	11
118	1.26808	11	10	9	10
119	1.28045	11	8	8	10
120	1.29283	11	8	10	12
121	1.3052	16	7	19	10
122	1.31758	11	10	3	10
123	1.32996	5	10	8	15
124	1.34233	12	8	14	13
125	1.35471	11	9	11	17
126	1.36708	16	20	11	14
127	1.37946	14	4	12	10
128	1.39183	16	10	10	21
129	1.40421	20	7	13	12
130	1.41659	22	15	21	16
131	1.42896	17	15	17	8
132	1.44134	16	13	10	11
133	1.45371	21	14	12	17
134	1.46609	14	16	15	15
135	1.47847	18	11	19	17
136	1.49084	13	11	23	11
137	1.50322	19	8	16	21
138	1.51559	12	18	11	15
139	1.52797	7	9	14	15
140	1.54035	12	11	12	7
141	1.55272	11	10	11	14
142	1.5651	9	9	5	11
143	1.57747	11	8	12	10
144	1.58985	14	12	9	18
145	1.60223	14	8	12	18
146	1.6146	8	4	11	12
147	1.62698	13	15	19	9
148	1.63935	17	9	13	17
149	1.65173	19	25	15	25
150	1.66411	31	21	48	30
151	1.67648	51	24	56	46
152	1.68886	72	31	57	52
153	1.70123	67	31	81	64
154	1.71361	88	54	81	65
155	1.72598	85	52	110	91
156	1.73836	96	37	103	83
157	1.75074	94	47	85	100
158	1.76311	58	28	76	61
159	1.77549	53	25	69	65
160	1.78786	45	25	41	38
161	1.80024	32	17	33	35
162	1.81262	32	26	24	29
163	1.82499	29	23	31	34
164	1.83737	22	20	22	31
165	1.84974	33	18	20	29
166	1.86212	41	22	19	46
167	1.8745	54	34	32	52
168	1.88687	50	45	35	76
169	1.89925	72	42	47	84
170	1.91162	91	60	52	101
171	1.924	90	73	56	123
172	1.93638	104	101	93	138
173	1.94875	150	96	75	176
174	1.96113	145	74	84	183
175	1.9735	142	84	72	203
176	1.98588	139	100	76	198
177	1.99826	123	106	97	200
178	2.01063	128	84	92	197
179	2.02301	115	107	70	186
180	2.03538	102	84	48	155
181	2.04776	84	48	38	111
182	2.06014	66	43	41	79
183	2.07251	54	35	29	64
184	2.08489	37	34	26	53
185	2.09726	22	16	21	38
186	2.10964	17	16	18	36
187	2.12201	14	13	11	23
188	2.13439	18	13	18	26
189	2.14677	17	8	15	22
190	2.15914	16	19	9	14
191	2.17152	14	20	11	17
192	2.18389	19	19	8	28
193	2.19627	11	12	13	16
194	2.20865	25	16	12	23
195	2.22102	22	18	18	21
196	2.2334	22	13	15	20
197	2.24577	12	24	10	42
198	2.25815	23	14	25	24
199	2.27053	29	19	22	43
200	2.2829	32	21	21	33
201	2.29528	24	20	25	31
202	2.30765	31	22	35	28
203	2.32003	21	19	21	37
204	2.33241	17	14	15	19
205	2.34478	26	23	20	25
206	2.35716	29	15	20	31
207	2.36953	24	18	17	23
208	2.38191	23	20	14	18
209	2.39429	12	12	17	16
210	2.40666	18	11	11	24
211	2.41904	18	16	15	12
212	2.43141	21	15	19	23
213	2.44379	10	15	21	23
214	2.45616	13	12	11	13
215	2.46854	24	13	17	13
216	2.48092	23	18	11	12
217	2.49329	16	19	17	15
218	2.50567	16	10	15	23
219	2.51804	18	7	9	14
220	2.53042	20	21	16	19
221	2.5428	22	16	20	16
222	2.55517	22	13	18	21
223	2.56755	19	13	30	26
224	2.57992	23	17	24	23
225	2.5923	33	17	30	30
226	2.60468	38	27	32	32
227	2.61705	37	43	38	48
228	2.62943	59	39	52	60
229	2.6418	82	70	62	77
230	2.65418	80	91	79	75
231	2.66656	128	89	89	123
232	2.67893	106	126	114	122
233	2.69131	125	135	147	126
234	2.70368	126	128	128	115
235	2.71606	126	110	138	147
236	2.72844	121	106	100	132
237	2.74081	104	106	121	120
238	2.75319	89	85	82	78
239	2.76556	64	88	81	98
240	2.77794	53	78	76	67
241	2.79031	60	58	85	64
242	2.80269	76	68	80	60
243	2.81507	83	81	85	66
244	2.82744	84	79	92	92
245	2.83982	84	100	106	104
246	2.85219	82	102	96	87
247	2.86457	114	108	112	107
248	2.87695	98	110	114	118
249	2.88932	130	162	120	147
250	2.9017	127	151	157	133
251	2.91407	198	213	191	177
252	2.92645	219	253	214	224
253	2.93883	222	291	266	254
254	2.9512	265	269	274	269
255	2.96358	303	299	299	304
256	2.97595	266	294	240	293
257	2.98833	247	270	230	247
258	3.00071	208	215	195	209
259	3.01308	184	194	205	149
260	3.02546	117	145	163	144
261	3.03783	92	95	95	113
262	3.05021	60	91	59	84
263	3.06259	58	65	62	62
264	3.07496	41	37	40	40
265	3.08734	38	33	37	51
266	3.09971	25	33	39	28
267	3.11209	35	35	30	37
268	3.12447	31	32	30	31
269	3.13684	38	49	36	36
270	3.14922	42	40	46	39
271	3.16159	57	46	52	64
272	3.17397	41	52	61	57
273	3.18634	64	62	55	62
274	3.19872	49	69	47	57
275	3.2111	63	51	46	75
276	3.22347	53	51	55	71
277	3.23585	81	51	62	74
278	3.24822	81	66	60	89
279	3.2606	126	55	102	90
280	3.27298	122	67	92	110
281	3.28535	117	81	127	102
282	3.29773	151	91	142	148
283	3.3101	179	84	171	151
284	3.32248	165	99	155	163
285	3.33486	163	98	174	134
286	3.34723	146	69	141	138
287	3.35961	131	82	157	153
288	3.37198	129	65	115	117
289	3.38436	106	62	108	104
290	3.39674	88	53	66	101
291	3.40911	90	47	69	88
292	3.42149	66	40	59	70
293	3.43386	61	44	55	66
294	3.44624	42	50	53	70
295	3.45862	65	46	45	61
296	3.47099	61	34	38	61
297	3.48337	58	40	37	84
298	3.49574	80	40	56	75
299	3.50812	71	60	59	84
300	3.52049	97	62	61	110
301	3.53287	111	66	92	110
302	3.54525	122	96	104	155
303	3.55762	202	137	142	213
304	3.57	265	177	160	281
305	3.58237	426	286	251	472
306	3.59475	692	464	414	733
307	3.60713	1113	701	703	1277
308	3.6195	1567	1056	1039	1747
309	3.63188	2546	1654	1501	2853
310	3.64425	3397	2255	2002	3640
311	3.65663	4527	3011	2747	5102
312	3.66901	5195	3594	3222	6001
313	3.68138	6100	4209	3923	7277
314	3.69376	6277	4460	4230	7447
315	3.70613	6300	4432	4244	7747
316	3.71851	6124	4399	4046	7376
317	3.73089	5403	3933	3698	6767
318	3.74326	4252	3216	2897	5523
319	3.75564	3447	2532	2356	4547
320	3.76801	2266	1760	1607	3131
321	3.78039	1740	1323	1171	2320
322	3.79277	1116	852	757	1413
323	3.80514	672	542	494	971
324	3.81752	398	328	308	566
325	3.82989	249	194	176	360
326	3.84227	144	115	111	200
327	3.85465	95	73	66	132
328	3.86702	68	61	52	82
329	3.8794	81	65	50	97
330	3.89177	99	59	60	104
331	3.90415	125	86	68	116
332	3.91652	171	104	105	149
333	3.9289	229	158	137	233
334	3.94128	286	189	196	337
335	3.95365	450	306	245	486
336	3.96603	522	345	341	582
337	3.9784	700	469	402	761
338	3.99078	870	520	502	877
339	4.00316	878	649	606	1126
340	4.01553	952	681	581	1134
341	4.02791	1070	709	669	1209
342	4.04028	934	628	588	1103
343	4.05266	868	634	544	1088
344	4.06504	659	482	494	849
345	4.07741	544	472	384	783
346	4.08979	418	337	304	571
347	4.10216	307	252	221	397
348	4.11454	181	176	156	298
349	4.12692	147	112	109	221
350	4.13929	97	71	84	108
351	4.15167	45	61	45	76
352	4.16404	49	33	27	53
353	4.17642	31	28	33	30
354	4.1888	25	21	19	29
355	4.20117	13	16	19	26
356	4.21355	14	19	23	18
357	4.22592	14	16	25	17
358	4.2383	16	16	18	21
359	4.25067	20	15	19	21
360	4.26305	14	19	19	16
361	4.27543	19	15	24	19
362	4.2878	20	9	16	15
363	4.30018	23	20	22	16
364	4.31255	25	23	17	11
365	4.32493	19	12	31	22
366	4.33731	17	23	35	19
367	4.34968	28	13	27	24
368	4.36206	19	17	25	19
369	4.37443	29	22	27	11
370	4.38681	15	19	32	21
371	4.39919	32	17	43	22
372	4.41156	32	23	42	27
373	4.42394	23	24	49	41
374	4.43631	31	32	51	27
375	4.44869	46	34	74	46
376	4.46107	52	44	68	50
377	4.47344	46	53	76	57
378	4.48582	66	60	106	58
379	4.49819	52	56	99	81
380	4.51057	77	62	104	94
381	4.52295	74	56	112	72
382	4.53532	58	48	115	75
383	4.5477	76	61	108	65
384	4.56007	52	39	87	54
385	4.57245	54	26	78	55
386	4.58482	40	37	60	52
387	4.5972	35	38	65	39
388	4.60958	22	33	45	36
389	4.62195	29	36	42	36
390	4.63433	28	22	39	32
391	4.6467	25	20	46	25
392	4.65908	20	19	33	20
393	4.67146	25	21	41	28
394	4.68383	26	25	38	22
395	4.69621	25	21	24	18
396	4.70858	19	19	20	26
397	4.72096	26	20	26	22
398	4.73334	23	20	29	28
399	4.74571	14	15	28	20
400	4.75809	17	23	35	21
401	4.77046	30	16	22	33
402	4.78284	27	13	28	16
403	4.79522	29	17	26	40
404	4.80759	25	26	25	19
405	4.81997	32	27	29	20
406	4.83234	29	28	20	30
407	4.84472	43	27	36	30
408	4.8571	40	29	24	31
409	4.86947	49	27	37	27
410	4.88185	47	23	45	23
411	4.89422	48	32	37	28
412	4.9066	40	21	27	30
413	4.91898	56	35	39	35
414	4.93135	44	36	48	30
415	4.94373	54	23	53	37
416	4.9561	53	27	40	31
417	4.96848	52	38	35	34
418	4.98085	27	22	52	28
419	4.99323	36	39	35	20
420	5.00561	37	29	29	28
421	5.01798	28	21	36	37
422	5.03036	28	21	37	20
423	5.04273	28	29	35	34
424	5.05511	27	26	26	19
425	5.06749	33	23	21	29
426	5.07986	32	27	20	22
427	5.09224	24	23	29	12
428	5.10461	15	26	25	24
429	5.11699	28	23	27	30
430	5.12937	27	26	21	20
431	5.14174	20	26	24	27
432	5.15412	15	22	22	25
433	5.16649	22	18	26	17
434	5.17887	22	20	25	21
435	5.19125	24	22	34	25
436	5.20362	34	23	30	18
437	5.216	20	26	36	25
438	5.22837	22	18	22	24
439	5.24075	29	22	32	27
440	5.25313	24	32	34	24
441	5.2655	20	35	26	28
442	5.27788	24	24	32	19
443	5.29025	23	31	20	26
444	5.30263	37	27	31	26
445	5.315	26	26	38	22
446	5.32738	12	23	30	22
447	5.33976	22	25	33	19
448	5.35213	20	30	37	30
449	5.36451	25	23	28	33
450	5.37688	27	28	37	30
451	5.38926	34	37	41	38
452	5.40164	41	36	36	36
453	5.41401	32	33	39	42
454	5.42639	32	28	44	35
455	5.43876	35	30	47	33
456	5.45114	30	30	33	37
457	5.46352	31	21	46	25
458	5.47589	22	21	39	24
459	5.48827	27	22	38	29
460	5.50064	24	23	39	28
461	5.51302	34	29	35	36
462	5.5254	22	21	42	28
463	5.53777	25	29	36	32
464	5.55015	28	24	24	31
465	5.56252	28	29	30	31
466	5.5749	19	26	25	37
467	5.58728	32	26	24	27
468	5.59965	30	20	29	17
469	5.61203	34	27	30	29
470	5.6244	24	20	19	34
471	5.63678	26	11	33	32
472	5.64916	26	30	23	20
473	5.66153	32	25	32	29
474	5.67391	19	36	29	27
475	5.68628	27	25	35	34
476	5.69866	18	25	40	30
477	5.71103	33	30	35	41
478	5.72341	43	23	37	22
479	5.73579	38	31	32	26
480	5.74816	27	41	38	26
481	5.76054	38	35	36	38
482	5.77291	44	31	48	46
483	5.78529	42	41	54	40
484	5.79767	48	57	57	61
485	5.81004	72	61	76	74
486	5.82242	94	73	93	82
487	5.83479	115	106	114	111
488	5.84717	140	143	123	108
489	5.85955	162	147	146	152
490	5.87192	176	153	171	172
491	5.8843	172	180	200	171
492	5.89667	199	176	201	212
493	5.90905	176	183	205	205
494	5.92143	175	201	203	199
495	5.9338	171	196	204	186
496	5.94618	156	177	167	149
497	5.95855	137	144	162	141
498	5.97093	128	109	150	109
499	5.98331	98	109	114	110
500	5.99568	60	88	74	90
501	6.00806	72	66	64	71
502	6.02043	49	50	51	45
503	6.03281	57	45	36	51
504	6.04518	33	42	42	39
505	6.05756	48	33	35	33
506	6.06994	25	30	32	41
507	6.08231	30	30	35	34
508	6.09469	30	33	37	33
509	6.10706	29	22	45	34
510	6.11944	42	28	38	35
511	6.13182	29	24	48	27
512	6.14419	29	27	36	27
513	6.15657	27	34	32	35
514	6.16894	27	31	38	38
515	6.18132	37	23	56	37
516	6.1937	30	31	46	34
517	6.20607	42	46	78	29
518	6.21845	35	35	82	44
519	6.23082	53	36	94	53
520	6.2432	67	55	83	42
521	6.25558	73	61	138	75
522	6.26795	109	71	202	101
523	6.28033	156	91	276	116
524	6.2927	225	131	415	157
525	6.30508	329	170	600	253
526	6.31746	462	220	824	333
527	6.32983	547	309	1188	481
528	6.34221	711	424	1410	593
529	6.35458	937	514	1896	719
530	6.36696	989	551	2096	878
531	6.37933	1190	697	2645	994
532	6.39171	1271	706	2648	1035
533	6.40409	1303	844	3040	1121
534	6.41646	1283	781	2858	1135
535	6.42884	1334	837	3012	1167
536	6.44121	1180	752	2557	1040
537	6.45359	1051	702	2394	989
538	6.46597	839	635	2029	829
539	6.47834	724	498	1601	687
540	6.49072	622	406	1341	549
541	6.50309	450	364	1067	439
542	6.51547	327	237	777	317
543	6.52785	235	191	531	228
544	6.54022	158	142	385	172
545	6.5526	127	99	272	144
546	6.56497	83	72	192	112
547	6.57735	70	65	134	64
548	6.58973	58	48	82	55
549	6.6021	46	54	73	59
550	6.61448	34	31	55	54
551	6.62685	36	51	42	35
552	6.63923	41	35	44	38
553	6.65161	28	36	48	43
554	6.66398	23	24	44	31
555	6.67636	31	25	41	45
556	6.68873	29	41	35	42
557	6.70111	38	28	49	30
558	6.71349	31	35	35	35
559	6.72586	38	40	37	38
560	6.73824	34	30	29	36
561	6.75061	25	22	34	37
562	6.76299	35	41	29	34
563	6.77536	29	41	52	37
564	6.78774	40	41	43	29
565	6.80012	29	33	50	43
566	6.81249	41	28	38	22
567	6.82487	31	27	42	39
568	6.83724	31	25	39	31
569	6.84962	41	39	50	32
570	6.862	32	28	56	38
571	6.87437	44	36	43	51
572	6.88675	40	28	60	46
573	6.89912	49	40	59	31
574	6.9115	54	44	74	52
575	6.92388	53	36	86	54
576	6.93625	47	53	86	55
577	6.94863	77	51	99	68
578	6.961	96	67	134	96
579	6.97338	104	75	188	85
580	6.98576	110	76	194	105
581	6.99813	136	90	303	122
582	7.01051	131	105	317	130
583	7.02288	193	134	380	172
584	7.03526	194	120	392	178
585	7.04764	212	149	479	194
586	7.06001	205	154	460	189
587	7.07239	198	120	463	211
588	7.08476	213	152	421	192
589	7.09714	176	135	455	189
590	7.10951	166	145	420	170
591	7.12189	151	106	320	158
592	7.13427	135	108	297	124
593	7.14664	120	85	242	113
594	7.15902	77	86	186	95
595	7.17139	69	62	146	74
596	7.18377	62	54	137	55
597	7.19615	39	49	91	59
598	7.20852	45	41	79	46
599	7.2209	23	34	55	39
600	7.23327	38	31	48	42
601	7.24565	35	28	33	38
602	7.25803	40	25	38	34
603	7.2704	30	27	33	32
604	7.28278	21	26	52	26
605	7.29515	29	37	39	28
606	7.30753	27	36	32	33
607	7.31991	28	41	33	28
608	7.33228	31	23	45	26
609	7.34466	31	24	34	37
610	7.35703	32	24	44	25
611	7.36941	44	26	39	38
612	7.38179	23	33	44	24
613	7.39416	29	41	35	36
614	7.40654	22	35	41	27
615	7.41891	34	38	55	38
616	7.43129	33	35	53	41
617	7.44367	30	33	38	42
618	7.45604	37	36	44	36
619	7.46842	40	28	42	38
620	7.48079	34	34	43	24
621	7.49317	30	48	51	33
622	7.50554	39	38	53	40
623	7.51792	46	33	38	51
624	7.5303	35	30	44	37
625	7.54267	35	36	37	42
626	7.55505	23	30	34	33
627	7.56742	44	32	32	32
628	7.5798	40	30	36	38
629	7.59218	34	28	40	46
630	7.60455	35	38	53	19
631	7.61693	34	23	30	34
632	7.6293	39	28	42	32
633	7.64168	36	32	37	38
634	7.65406	27	24	29	36
635	7.66643	32	28	36	35
636	7.67881	27	15	26	38
637	7.69118	36	32	24	27
638	7.70356	27	33	33	27
639	7.71594	30	38	29	34
640	7.72831	34	42	27	39
641	7.74069	33	30	30	35
642	7.75306	31	27	31	32
643	7.76544	24	27	31	43
644	7.77782	20	32	27	26
645	7.79019	23	28	36	35
646	7.80257	43	39	32	36
647	7.81494	18	28	36	29
648	7.82732	28	34	30	37
649	7.83969	35	33	40	44
650	7.85207	31	32	46	37
651	7.86445	28	22	37	24
652	7.87682	35	33	28	22
653	7.8892	31	39	44	35
654	7.90157	28	34	31	36
655	7.91395	25	37	37	24
656	7.92633	33	30	36	29
657	7.9387	36	31	40	47
658	7.95108	46	39	37	40
659	7.96345	35	42	49	35
660	7.97583	30	44	45	35
661	7.98821	26	46	39	45
662	8.00058	38	42	31	48
663	8.01296	40	45	48	43
664	8.02533	21	55	55	52
665	8.03771	36	53	36	39
666	8.05009	40	51	39	35
667	8.06246	34	52	49	36
668	8.07484	31	59	43	53
669	8.08721	38	56	46	41
670	8.09959	29	40	47	39
671	8.11197	42	58	38	47
672	8.12434	43	34	38	33
673	8.13672	32	51	31	29
674	8.14909	29	40	41	39
675	8.16147	41	37	29	25
676	8.17384	36	52	39	36
677	8.18622	25	33	35	44
678	8.1986	41	33	44	26
679	8.21097	38	39	43	39
680	8.22335	31	45	44	42
681	8.23572	28	29	31	39
682	8.2481	30	31	27	31
683	8.26048	33	44	36	35
684	8.27285	26	32	34	38
685	8.28523	43	38	45	45
686	8.2976	33	31	32	32
687	8.30998	29	33	45	30
688	8.32236	36	39	44	32
689	8.33473	37	38	37	37
690	8.34711	48	26	35	30
691	8.35948	33	35	45	25
692	8.37186	31	34	56	36
693	8.38424	38	48	42	27
694	8.39661	32	38	42	39
695	8.40899	27	48	41	36
696	8.42136	32	37	34	45
697	8.43374	33	24	39	30
698	8.44612	29	45	41	39
699	8.45849	48	31	35	43
700	8.47087	52	29	36	41
701	8.48324	57	38	45	52
702	8.49562	48	48	55	45
703	8.508	83	50	52	55
704	8.52037	60	45	69	71
705	8.53275	94	68	65	93
706	8.54512	117	61	82	97
707	8.5575	112	80	105	133
708	8.56987	150	103	101	153
709	8.58225	202	104	135	163
710	8.59463	201	118	137	197
711	8.607	206	125	131	219
712	8.61938	243	102	162	203
713	8.63175	217	134	175	220
714	8.64413	192	166	152	280
715	8.65651	233	161	173	244
716	8.66888	232	148	145	248
717	8.68126	175	130	140	254
718	8.69363	168	139	142	183
719	8.70601	147	101	132	164
720	8.71839	130	104	101	134
721	8.73076	120	86	100	119
722	8.74314	103	82	94	107
723	8.75551	95	62	76	87
724	8.76789	59	41	76	71
725	8.78027	53	59	64	85
726	8.79264	66	41	46	54
727	8.80502	56	54	50	52
728	8.81739	39	30	48	42
729	8.82977	44	44	43	37
730	8.84215	35	51	43	29
731	8.85452	40	38	38	42
732	8.8669	40	37	59	35
733	8.87927	37	54	49	43
734	8.89165	32	41	50	42
735	8.90402	48	36	39	33
736	8.9164	40	41	43	42
737	8.92878	43	37	44	50
738	8.94115	23	41	41	51
739	8.95353	36	37	52	51
740	8.9659	34	37	47	37
741	8.97828	41	52	38	42
742	8.99066	45	39	35	51
743	9.00303	32	32	30	43
744	9.01541	39	36	36	43
745	9.02778	24	41	51	38
746	9.04016	31	39	40	47
747	9.05254	35	39	39	41
748	9.06491	36	45	37	41
749	9.07729	33	38	41	40
750	9.08966	31	46	41	41
751	9.10204	40	39	38	39
752	9.11442	43	38	44	36
753	9.12679	43	24	41	30
754	9.13917	35	41	39	32
755	9.15154	37	38	44	37
756	9.16392	38	30	35	39
757	9.1763	33	26	40	44
758	9.18867	26	34	41	39
759	9.20105	41	27	31	37
760	9.21342	44	39	44	41
761	9.2258	38	38	29	43
762	9.23818	31	35	43	26
763	9.25055	40	39	36	54
764	9.26293	32	41	37	38
765	9.2753	29	40	37	49
766	9.28768	28	32	39	33
767	9.30005	34	31	54	37
768	9.31243	35	31	48	27
769	9.32481	39	36	45	41
770	9.33718	38	30	30	50
771	9.34956	41	34	37	44
772	9.36193	50	44	48	40
773	9.37431	40	40	38	49
774	9.38669	44	40	46	33
775	9.39906	30	46	48	43
776	9.41144	30	52	39	36
777	9.42381	46	34	41	41
778	9.43619	44	45	43	31
779	9.44857	57	46	47	40
780	9.46094	39	41	50	42
781	9.47332	38	44	58	51
782	9.48569	59	42	46	56
783	9.49807	63	43	46	52
784	9.51045	48	54	47	69
785	9.52282	59	57	62	67
786	9.5352	65	50	70	92
787	9.54757	60	56	72	60
788	9.55995	79	62	69	77
789	9.57233	93	58	85	75
790	9.5847	81	58	77	75
791	9.59708	91	55	64	63
792	9.60945	63	41	69	56
793	9.62183	62	53	64	74
794	9.6342	49	55	50	62
795	9.64658	66	47	55	56
796	9.65896	61	68	50	46
797	9.67133	52	43	58	54
798	9.68371	49	45	31	45
799	9.69608	62	46	55	47
800	9.70846	40	38	50	50
801	9.72084	45	53	42	36
802	9.73321	32	34	48	41
803	9.74559	35	47	55	48
804	9.75796	51	40	41	45
805	9.77034	38	52	51	37
806	9.78272	41	40	43	39
807	9.79509	37	50	49	30
808	9.80747	40	35	41	38
809	9.81984	46	44	39	33
810	9.83222	39	29	34	42
811	9.8446	33	43	50	50
812	9.85697	42	38	49	35
813	9.86935	43	35	47	41
814	9.88172	39	36	49	32
815	9.8941	42	39	51	44
816	9.90648	40	33	52	38
817	9.91885	38	46	56	47
818	9.93123	43	32	37	33
819	9.9436	35	52	43	55
820	9.95598	53	42	48	42
821	9.96835	29	36	46	36
822	9.98073	40	35	48	37
823	9.99311	43	38	48	45
824	10.0055	31	38	57	47
825	10.0179	51	35	51	47
826	10.0302	35	34	42	35
827	10.0426	46	42	49	33
828	10.055	40	42	35	50
829	10.0674	37	50	47	50
830	10.0797	32	33	56	47
831	10.0921	47	40	45	39
832	10.1045	43	43	45	36
833	10.1169	54	41	50	54
834	10.1292	36	37	47	53
835	10.1416	44	38	52	43
836	10.154	45	42	36	34
837	10.1664	33	33	50	52
838	10.1787	32	44	38	41
839	10.1911	43	37	43	37
840	10.2035	41	43	40	44
841	10.2159	38	36	48	52
842	10.2282	38	47	57	50
843	10.2406	30	34	48	38
844	10.253	52	42	54	43
845	10.2654	27	38	44	55
846	10.2778	38	38	41	47
847	10.2901	42	44	50	36
848	10.3025	18	35	27	35
849	10.3149	42	34	41	42
850	10.3273	42	50	36	30
851	10.3396	40	42	40	50
852	10.352	35	41	52	29
853	10.3644	30	42	38	40
854	10.3768	44	31	42	35
855	10.3891	35	42	33	38
856	10.4015	42	45	43	37
857	10.4139	38	34	41	43
858	10.4263	37	45	51	42
859	10.4386	48	38	58	49
860	10.451	39	38	48	43
861	10.4634	48	43	58	44
862	10.4758	32	42	40	47
863	10.4881	40	49	45	38
864	10.5005	49	44	49	51
865	10.5129	40	33	52	46
866	10.5253	45	45	54	45
867	10.5376	58	47	50	44
868	10.55	47	30	52	40
869	10.5624	42	38	64	45
870	10.5748	53	38	53	44
871	10.5872	40	37	74	45
872	10.5995	45	45	48	43
873	10.6119	37	41	59	47
874	10.6243	36	51	52	48
875	10.6367	44	37	49	38
876	10.649	46	37	41	49
877	10.6614	37	41	57	40
878	10.6738	39	47	49	48
879	10.6862	44	33	54	41
880	10.6985	41	34	56	32
881	10.7109	57	44	53	46
882	10.7233	45	38	52	29
883	10.7357	31	48	48	47
884	10.748	39	35	52	28
885	10.7604	50	39	44	53
886	10.7728	47	40	56	34
887	10.7852	46	36	41	38
888	10.7975	48	34	54	32
889	10.8099	37	45	51	35
890	10.8223	38	34	35	46
891	10.8347	35	46	48	32
892	10.847	37	46	39	40
893	10.8594	43	36	48	38
894	10.8718	39	44	53	24
895	10.8842	41	40	49	38
896	10.8965	43	50	52	50
897	10.9089	41	37	57	48
898	10.9213	28	40	42	34
899	10.9337	33	36	58	50
900	10.9461	37	34	64	40
901	10.9584	33	45	51	32
902	10.9708	33	45	51	36
903	10.9832	31	29	45	47
904	10.9956	44	36	50	29
905	11.0079	40	37	49	39
906	11.0203	45	35	49	37
907	11.0327	40	32	47	40
908	11.0451	38	47	49	46
909	11.0574	31	43	41	37
910	11.0698	42	40	47	38
911	11.0822	43	39	58	47
912	11.0946	52	35	46	53
913	11.1069	47	45	55	39
914	11.1193	39	45	37	37
915	11.1317	37	42	57	42
916	11.1441	36	46	37	52
917	11.1564	38	32	49	36
918	11.1688	41	38	43	41
919	11.1812	47	31	54	39
920	11.1936	31	43	57	41
921	11.2059	46	41	42	42
922	11.2183	36	47	41	52
923	11.2307	29	39	40	34
924	11.2431	49	30	52	46
925	11.2555	45	46	44	33
926	11.2678	42	32	52	52
927	11.2802	48	33	42	39
928	11.2926	34	35	53	50
929	11.305	50	41	50	50
930	11.3173	32	44	51	40
931	11.3297	42	46	65	36
932	11.3421	40	48	46	39
933	11.3545	41	42	33	44
934	11.3668	42	41	42	43
935	11.3792	40	45	41	41
936	11.3916	41	41	38	51
937	11.404	43	30	66	44
938	11.4163	41	37	58	43
939	11.4287	50	44	46	40
940	11.4411	41	45	40	54
941	11.4535	41	40	60	35
942	11.4658	40	32	35	49
943	11.4782	35	48	44	53
944	11.4906	37	37	53	44
945	11.503	53	44	52	52
946	11.5153	36	37	50	45
947	11.5277	40	41	47	49
948	11.5401	43	32	37	54
949	11.5525	45	34	43	47
950	11.5649	36	40	45	26
951	11.5772	45	49	53	41
952	11.5896	44	37	43	43
953	11.602	32	45	48	37
954	11.6144	38	44	59	39
955	11.6267	38	30	48	43
956	11.6391	42	48	55	49
957	11.6515	42	46	42	37
958	11.6639	34	48	41	43
959	11.6762	47	46	48	61
960	11.6886	29	34	44	47
961	11.701	54	32	43	35
962	11.7134	39	42	60	40
963	11.7257	40	37	37	49
964	11.7381	44	40	34	39
965	11.7505	39	38	47	47
966	11.7629	36	47	57	49
967	11.7752	31	46	52	46
968	11.7876	40	57	54	38
969	11.8	50	37	41	48
970	11.8124	30	58	49	48
971	11.8247	49	53	55	43
972	11.8371	38	68	62	57
973	11.8495	47	51	55	49
974	11.8619	39	55	59	46
975	11.8742	44	68	52	50
976	11.8866	48	51	55	48
977	11.899	50	68	52	43
978	11.9114	45	66	73	48
979	11.9238	54	64	69	37
980	11.9361	51	66	64	47
981	11.9485	50	67	69	50
982	11.9609	41	72	53	61
983	11.9733	53	50	55	58
984	11.9856	50	56	60	52
985	11.998	33	72	54	58
986	12.0104	28	48	50	51
987	12.0228	45	68	41	43
988	12.0351	38	45	48	46
989	12.0475	51	58	57	46
990	12.0599	39	44	46	43
991	12.0723	41	49	51	40
992	12.0846	30	38	54	34
993	12.097	38	47	53	49
994	12.1094	20	50	55	33
995	12.1218	39	39	57	40
996	12.1341	49	44	59	41
997	12.1465	35	39	57	42
998	12.1589	38	46	45	40
999	12.1713	42	49	45	41
1000	12.1836	38	54	56	47
1001	12.196	45	54	49	54
1002	12.2084	45	40	48	44
1003	12.2208	43	47	46	54
1004	12.2332	42	50	44	36
1005	12.2455	35	42	48	42
1006	12.2579	42	42	53	39
1007	12.2703	56	51	59	48
1008	12.2827	32	46	47	29
1009	12.295	46	40	50	43
1010	12.3074	35	28	49	32
1011	12.3198	43	39	38	42
1012	12.3322	52	40	42	39
1013	12.3445	45	50	51	45
1014	12.3569	57	46	44	45
1015	12.3693	50	44	68	43
1016	12.3817	37	44	59	39
1017	12.394	49	39	55	49
1018	12.4064	34	40	57	37
1019	12.4188	43	42	46	54
1020	12.4312	31	34	43	48
1021	12.4435	51	47	50	36
1022	12.4559	43	38	56	43
1023	12.4683	45	39	52	51
1024	12.4807	47	47	45	39
1025	12.493	43	43	62	30
1026	12.5054	39	46	55	48
1027	12.5178	55	46	55	56
1028	12.5302	31	42	51	43
1029	12.5425	44	26	57	51
1030	12.5549	53	45	55	35
1031	12.5673	54	44	54	55
1032	12.5797	34	35	46	53
1033	12.5921	37	57	58	51
1034	12.6044	43	42	45	48
1035	12.6168	42	40	42	47
1036	12.6292	44	39	60	40
1037	12.6416	47	50	54	54
1038	12.6539	36	44	50	37
1039	12.6663	38	43	52	61
1040	12.6787	48	48	58	44
1041	12.6911	51	32	61	38
1042	12.7034	47	37	47	43
1043	12.7158	35	41	64	38
1044	12.7282	47	44	44	47
1045	12.7406	44	42	49	52
1046	12.7529	47	48	54	45
1047	12.7653	32	44	65	57
1048	12.7777	40	40	60	40
1049	12.7901	32	34	46	40
1050	12.8024	44	44	71	53
1051	12.8148	38	47	44	49
1052	12.8272	31	36	41	38
1053	12.8396	47	42	54	40
1054	12.8519	36	42	55	39
1055	12.8643	57	41	48	40
1056	12.8767	30	43	57	40
1057	12.8891	46	41	60	33
1058	12.9015	46	46	74	54
1059	12.9138	40	34	59	56
1060	12.9262	47	47	60	35
1061	12.9386	43	34	53	40
1062	12.951	36	43	50	57
1063	12.9633	35	46	52	49
1064	12.9757	37	31	49	40
1065	12.9881	42	35	40	46
1066	13.0005	52	49	47	54
1067	13.0128	48	43	54	37
1068	13.0252	43	39	46	40
1069	13.0376	30	41	52	40
1070	13.05	35	46	52	37
1071	13.0623	42	46	60	46
1072	13.0747	49	43	58	34
1073	13.0871	40	42	43	36
1074	13.0995	39	36	52	38
1075	13.1118	37	43	42	51
1076	13.1242	37	53	56	48
1077	13.1366	36	49	62	34
1078	13.149	49	40	58	55
1079	13.1613	37	44	52	37
1080	13.1737	32	50	50	37
1081	13.1861	40	47	61	49
1082	13.1985	42	48	60	59
1083	13.2108	44	50	43	47
1084	13.2232	43	43	48	42
1085	13.2356	44	51	53	43
1086	13.248	42	44	69	53
1087	13.2604	54	41	44	43
1088	13.2727	41	41	62	55
1089	13.2851	38	61	60	50
1090	13.2975	27	47	64	36
1091	13.3099	41	58	59	34
1092	13.3222	51	48	56	56
1093	13.3346	57	63	52	51
1094	13.347	43	40	58	42
1095	13.3594	38	59	59	52
1096	13.3717	41	57	73	65
1097	13.3841	39	60	65	54
1098	13.3965	42	35	67	58
1099	13.4089	46	64	69	43
1100	13.4212	42	50	70	34
1101	13.4336	54	46	59	38
1102	13.446	47	48	50	47
1103	13.4584	51	56	54	38
1104	13.4707	39	45	67	65
1105	13.4831	30	44	56	39
1106	13.4955	43	37	68	48
1107	13.5079	40	50	50	40
1108	13.5202	35	52	46	48
1109	13.5326	47	48	63	48
1110	13.545	42	44	47	40
1111	13.5574	38	37	66	36
1112	13.5698	36	46	62	50
1113	13.5821	39	39	65	55
1114	13.5945	38	49	47	56
1115	13.6069	36	43	44	56
1116	13.6193	42	36	67	37
1117	13.6316	50	43	55	28
1118	13.644	51	36	50	38
1119	13.6564	54	50	58	45
1120	13.6688	30	35	64	39
1121	13.6811	41	34	50	54
1122	13.6935	46	45	48	55
1123	13.7059	44	50	60	47
1124	13.7183	40	45	46	27
1125	13.7306	43	46	60	42
1126	13.743	38	43	42	48
1127	13.7554	25	35	53	54
1128	13.7678	36	46	48	46
1129	13.7801	38	55	42	41
1130	13.7925	42	48	53	38
1131	13.8049	48	37	52	44
1132	13.8173	32	37	58	48
1133	13.8296	46	40	55	55
1134	13.842	42	45	48	41
1135	13.8544	43	51	43	48
1136	13.8668	46	36	46	39
1137	13.8791	54	51	57	42
1138	13.8915	41	42	51	34
1139	13.9039	43	56	67	52
1140	13.9163	47	49	55	49
1141	13.9287	43	45	60	50
1142	13.941	44	46	57	48
1143	13.9534	43	47	52	47
1144	13.9658	49	42	52	43
1145	13.9782	57	42	52	48
1146	13.9905	41	35	50	50
1147	14.0029	52	34	63	36
1148	14.0153	52	53	50	64
1149	14.0277	54	53	57	58
1150	14.04	44	53	63	46
1151	14.0524	41	50	64	65
1152	14.0648	42	52	69	55
1153	14.0772	45	46	73	58
1154	14.0895	43	46	63	43
1155	14.1019	48	48	60	46
1156	14.1143	51	62	71	57
1157	14.1267	51	62	56	48
1158	14.139	55	47	66	49
1159	14.1514	51	41	57	56
1160	14.1638	50	44	80	40
1161	14.1762	39	60	65	64
1162	14.1885	48	41	70	64
1163	14.2009	59	49	60	43
1164	14.2133	41	38	75	53
1165	14.2257	46	45	70	56
1166	14.2381	56	58	52	46
1167	14.2504	49	63	61	51
1168	14.2628	49	42	66	33
1169	14.2752	45	51	53	56
1170	14.2876	44	43	50	39
1171	14.2999	54	50	75	42
1172	14.3123	43	37	46	42
1173	14.3247	55	46	49	32
1174	14.3371	48	50	37	41
1175	14.3494	44	49	42	49
1176	14.3618	36	40	53	45
1177	14.3742	37	46	43	31
1178	14.3866	43	43	50	41
1179	14.3989	53	36	53	32
1180	14.4113	38	44	56	36
1181	14.4237	41	36	43	49
1182	14.4361	39	37	53	58
1183	14.4484	35	31	47	42
1184	14.4608	36	28	48	39
1185	14.4732	45	40	53	34
1186	14.4856	40	49	55	34
1187	14.4979	38	40	47	35
1188	14.5103	57	40	63	40
1189	14.5227	38	41	38	40
1190	14.5351	38	51	52	36
1191	14.5474	36	47	43	34
1192	14.5598	38	35	43	48
1193	14.5722	29	44	50	42
1194	14.5846	32	44	58	37
1195	14.597	35	42	48	40
1196	14.6093	45	58	45	46
1197	14.6217	43	33	64	48
1198	14.6341	37	48	51	44
1199	14.6465	41	52	49	45
1200	14.6588	33	36	49	43
1201	14.6712	48	47	55	41
1202	14.6836	37	39	47	46
1203	14.696	32	45	47	44
1204	14.7083	39	30	44	44
1205	14.7207	41	38	47	39
1206	14.7331	37	46	55	40
1207	14.7455	40	35	49	37
1208	14.7578	39	48	63	47
1209	14.7702	43	47	60	39
1210	14.7826	43	44	58	56
1211	14.795	42	42	67	49
1212	14.8073	42	45	49	38
1213	14.8197	34	48	40	58
1214	14.8321	55	49	58	45
1215	14.8445	34	54	54	57
1216	14.8568	46	44	59	52
1217	14.8692	45	46	61	55
1218	14.8816	53	42	55	45
1219	14.894	50	47	77	46
1220	14.9064	50	35	67	57
1221	14.9187	50	42	53	60
1222	14.9311	54	50	59	36
1223	14.9435	47	56	54	47
1224	14.9559	42	42	51	44
1225	14.9682	37	50	70	55
1226	14.9806	42	64	64	50
1227	14.993	44	44	66	43
1228	15.0054	39	50	56	42
1229	15.0177	33	49	60	43
1230	15.0301	52	42	60	41
1231	15.0425	50	54	56	50
1232	15.0549	46	40	57	50
1233	15.0672	44	60	63	47
1234	15.0796	48	53	42	38
1235	15.092	47	37	46	58
1236	15.1044	48	41	46	40
1237	15.1167	34	39	44	35
1238	15.1291	34	42	62	47
1239	15.1415	24	53	62	55
1240	15.1539	42	37	53	38
1241	15.1662	41	43	53	34
1242	15.1786	37	53	48	52
1243	15.191	44	46	53	44
1244	15.2034	39	50	34	43
1245	15.2157	47	37	60	52
1246	15.2281	40	41	35	44
1247	15.2405	45	31	52	50
1248	15.2529	54	39	52	38
1249	15.2653	47	57	51	43
1250	15.2776	40	46	41	41
1251	15.29	41	48	45	37
1252	15.3024	33	43	50	38
1253	15.3148	48	41	45	31
1254	15.3271	41	44	47	40
1255	15.3395	35	49	41	37
1256	15.3519	50	39	50	51
1257	15.3643	49	40	42	49
1258	15.3766	45	28	53	39
1259	15.389	41	31	32	35
1260	15.4014	48	30	35	46
1261	15.4138	34	35	48	33
1262	15.4261	46	51	35	45
1263	15.4385	40	49	42	48
1264	15.4509	45	41	57	37
1265	15.4633	43	49	51	50
1266	15.4756	34	41	52	32
1267	15.488	40	40	45	44
1268	15.5004	40	40	51	26
1269	15.5128	41	48	52	35
1270	15.5251	38	36	50	43
1271	15.5375	54	57	59	40
1272	15.5499	28	36	56	44
1273	15.5623	50	48	67	42
1274	15.5747	32	44	64	45
1275	15.587	46	36	63	39
1276	15.5994	37	53	59	36
1277	15.6118	42	43	82	46
1278	15.6242	47	55	75	43
1279	15.6365	41	54	98	49
1280	15.6489	35	45	85	44
1281	15.6613	51	42	108	34
1282	15.6737	49	36	103	48
1283	15.686	50	57	114	39
1284	15.6984	51	41	119	61
1285	15.7108	42	49	133	45
1286	15.7232	28	50	114	53
1287	15.7355	37	37	113	48
1288	15.7479	47	41	131	65
1289	15.7603	48	50	136	40
1290	15.7727	34	47	113	38
1291	15.785	47	45	124	53
1292	15.7974	42	46	115	53
1293	15.8098	57	58	124	43
1294	15.8222	41	46	95	41
1295	15.8345	34	46	96	49
1296	15.8469	39	38	114	45
1297	15.8593	52	43	84	43
1298	15.8717	48	34	79	43
1299	15.884	45	55	75	44
1300	15.8964	47	38	66	47
1301	15.9088	45	59	73	45
1302	15.9212	46	53	60	48
1303	15.9336	46	43	56	37
1304	15.9459	42	40	61	32
1305	15.9583	44	36	46	44
1306	15.9707	36	31	62	40
1307	15.9831	45	42	53	54
1308	15.9954	44	36	50	40
1309	16.0078	43	49	54	47
1310	16.0202	40	47	48	33
1311	16.0326	34	41	34	44
1312	16.0449	33	43	51	32
1313	16.0573	46	48	58	39
1314	16.0697	45	36	50	42
1315	16.0821	41	45	53	51
1316	16.0944	35	48	49	48
1317	16.1068	36	39	58	31
1318	16.1192	40	41	45	32
1319	16.1316	34	44	42	45
1320	16.1439	36	33	46	31
1321	16.1563	56	46	57	43
1322	16.1687	39	38	39	33
1323	16.1811	35	44	38	45
1324	16.1934	30	45	43	37
1325	16.2058	40	42	52	49
1326	16.2182	46	49	64	49
1327	16.2306	37	40	56	38
1328	16.243	35	44	35	36
1329	16.2553	37	38	47	37
1330	16.2677	34	49	50	29
1331	16.2801	39	35	47	44
1332	16.2925	46	38	40	56
1333	16.3048	50	54	48	37
1334	16.3172	42	31	50	40
1335	16.3296	61	43	65	28
1336	16.342	45	52	56	41
1337	16.3543	44	40	59	36
1338	16.3667	31	44	45	46
1339	16.3791	28	44	66	44
1340	16.3915	43	44	40	36
1341	16.4038	43	42	54	35
1342	16.4162	29	52	57	35
1343	16.4286	43	39	58	45
1344	16.441	36	39	34	38
1345	16.4533	55	43	56	39
1346	16.4657	33	40	56	37
1347	16.4781	50	43	51	52
1348	16.4905	33	37	39	41
1349	16.5028	47	50	48	44
1350	16.5152	36	38	43	35
1351	16.5276	42	41	58	41
1352	16.54	42	43	55	44
1353	16.5524	43	41	60	41
1354	16.5647	34	51	56	43
1355	16.5771	48	44	42	46
1356	16.5895	37	37	54	38
1357	16.6019	31	46	50	43
1358	16.6142	42	43	53	31
1359	16.6266	41	37	62	38
1360	16.639	42	52	46	44
1361	16.6514	36	48	46	43
1362	16.6637	43	45	41	44
1363	16.6761	34	37	62	42
1364	16.6885	33	44	52	45
1365	16.7009	53	36	50	34
1366	16.7132	35	46	53	30
1367	16.7256	39	40	54	41
1368	16.738	45	37	51	45
1369	16.7504	31	44	31	43
1370	16.7627	40	41	37	34
1371	16.7751	48	44	54	45
1372	16.7875	36	46	43	32
1373	16.7999	42	40	55	45
1374	16.8122	25	42	37	50
1375	16.8246	48	36	51	43
1376	16.837	54	45	38	34
1377	16.8494	33	40	53	40
1378	16.8617	29	36	49	29
1379	16.8741	49	36	46	47
1380	16.8865	43	51	54	35
1381	16.8989	35	30	49	51
1382	16.9113	36	46	47	40
1383	16.9236	34	41	44	37
1384	16.936	43	41	50	36
1385	16.9484	50	45	49	45
1386	16.9608	43	47	46	37
1387	16.9731	45	37	59	45
1388	16.9855	34	36	49	43
1389	16.9979	36	39	55	37
1390	17.0103	42	39	44	47
1391	17.0226	26	34	57	25
1392	17.035	36	46	48	53
1393	17.0474	38	44	38	54
1394	17.0598	50	33	53	40
1395	17.0721	39	47	46	42
1396	17.0845	32	39	55	43
1397	17.0969	29	53	53	41
1398	17.1093	39	53	46	40
1399	17.1216	41	51	40	34
1400	17.134	50	43	54	49
1401	17.1464	32	47	55	48
1402	17.1588	48	35	39	37
1403	17.1711	36	39	47	46
1404	17.1835	37	47	72	38
1405	17.1959	38	51	49	37
1406	17.2083	44	46	51	32
1407	17.2207	44	38	47	42
1408	17.233	28	51	55	47
1409	17.2454	26	38	59	38
1410	17.2578	45	40	43	50
1411	17.2702	37	51	38	48
1412	17.2825	35	50	57	51
1413	17.2949	40	35	48	45
1414	17.3073	30	46	49	44
1415	17.3197	42	53	33	30
1416	17.332	38	33	46	46
1417	17.3444	41	43	43	57
1418	17.3568	47	35	42	32
1419	17.3692	45	55	48	47
1420	17.3815	39	45	50	28
1421	17.3939	45	49	44	44
1422	17.4063	34	29	39	49
1423	17.4187	33	48	51	40
1424	17.431	44	44	49	43
1425	17.4434	40	51	40	47
1426	17.4558	43	40	47	39
1427	17.4682	47	37	58	48
1428	17.4805	38	46	53	39
1429	17.4929	33	46	66	50
1430	17.5053	40	37	48	37
1431	17.5177	38	41	47	36
1432	17.53	45	45	56	31
1433	17.5424	36	44	51	41
1434	17.5548	47	44	58	35
1435	17.5672	52	38	66	47
1436	17.5796	42	39	57	39
1437	17.5919	55	53	73	42
1438	17.6043	48	36	64	42
1439	17.6167	45	42	66	37
1440	17.6291	35	39	59	53
1441	17.6414	43	56	65	53
1442	17.6538	50	45	71	33
1443	17.6662	44	49	58	55
1444	17.6786	45	49	66	49
1445	17.6909	53	48	46	63
1446	17.7033	47	57	57	59
1447	17.7157	49	39	78	42
1448	17.7281	49	46	63	39
1449	17.7404	42	52	56	33
1450	17.7528	37	54	68	41
1451	17.7652	45	40	62	47
1452	17.7776	49	54	72	44
1453	17.7899	51	37	51	39
1454	17.8023	34	47	39	40
1455	17.8147	44	50	72	43
1456	17.8271	51	50	57	39
1457	17.8394	57	47	60	57
1458	17.8518	34	39	69	41
1459	17.8642	48	49	59	55
1460	17.8766	58	46	53	46
1461	17.889	44	40	61	51
1462	17.9013	44	39	51	47
1463	17.9137	46	44	59	47
1464	17.9261	50	42	51	54
1465	17.9385	47	52	57	59
1466	17.9508	44	52	67	35
1467	17.9632	46	45	50	42
1468	17.9756	57	56	64	59
1469	17.988	54	56	58	43
1470	18.0003	47	44	52	40
1471	18.0127	43	59	69	63
1472	18.0251	53	46	49	55
1473	18.0375	49	56	58	48
1474	18.0498	33	49	58	50
1475	18.0622	45	48	56	51
1476	18.0746	36	49	57	54
1477	18.087	43	65	65	53
1478	18.0993	52	58	85	52
1479	18.1117	49	58	65	53
1480	18.1241	55	47	54	44
1481	18.1365	54	61	48	54
1482	18.1488	52	51	55	60
1483	18.1612	46	47	66	52
1484	18.1736	47	68	74	49
1485	18.186	61	70	60	49
1486	18.1983	55	54	45	62
1487	18.2107	57	61	60	62
1488	18.2231	44	66	67	59
1489	18.2355	63	57	80	59
1490	18.2479	56	60	78	62
1491	18.2602	55	75	71	58
1492	18.2726	66	58	74	57
1493	18.285	59	63	73	51
1494	18.2974	53	69	78	57
1495	18.3097	62	62	79	52
1496	18.3221	70	57	71	76
1497	18.3345	53	62	81	68
1498	18.3469	48	58	82	53
1499	18.3592	68	72	81	71
1500	18.3716	67	68	71	65
1501	18.384	53	64	73	62
1502	18.3964	63	83	80	78
1503	18.4087	71	70	82	74
1504	18.4211	62	60	90	82
1505	18.4335	81	77	100	86
1506	18.4459	79	79	96	72
1507	18.4582	71	88	105	71
1508	18.4706	81	83	93	88
1509	18.483	75	88	99	103
1510	18.4954	66	104	120	88
1511	18.5077	80	109	126	98
1512	18.5201	89	123	90	96
1513	18.5325	78	106	117	102
1514	18.5449	89	120	148	79
1515	18.5573	101	99	119	112
1516	18.5696	96	125	135	115
1517	18.582	108	138	110	107
1518	18.5944	110	118	127	132
1519	18.6068	106	123	128	129
1520	18.6191	109	116	126	94
1521	18.6315	124	153	175	122
1522	18.6439	117	136	144	124
1523	18.6563	133	140	166	136
1524	18.6686	128	149	174	127
1525	18.681	135	154	176	123
1526	18.6934	131	136	183	137
1527	18.7058	159	156	172	138
1528	18.7181	148	167	185	161
1529	18.7305	142	168	195	150
1530	18.7429	149	158	176	146
1531	18.7553	153	156	177	144
1532	18.7676	133	158	183	140
1533	18.78	149	178	183	150
1534	18.7924	139	176	185	155
1535	18.8048	169	165	202	182
1536	18.8171	131	150	187	176
1537	18.8295	164	190	198	177
1538	18.8419	164	189	187	162
1539	18.8543	172	184	200	180
1540	18.8666	168	166	189	192
1541	18.879	172	172	198	162
1542	18.8914	157	181	191	165
1543	18.9038	149	203	196	160
1544	18.9162	143	160	185	172
1545	18.9285	169	167	196	192
1546	18.9409	160	169	165	176
1547	18.9533	126	150	170	151
1548	18.9657	158	165	195	156
1549	18.978	143	169	191	164
1550	18.9904	176	157	183	160
1551	19.0028	154	138	179	175
1552	19.0152	130	137	179	154
1553	19.0275	132	174	173	161
1554	19.0399	137	144	161	142
1555	19.0523	134	149	184	141
1556	19.0647	159	125	165	153
1557	19.077	151	135	169	167
1558	19.0894	127	128	133	129
1559	19.1018	124	134	143	149
1560	19.1142	118	134	144	133
1561	19.1265	118	134	165	150
1562	19.1389	91	125	129	109
1563	19.1513	98	107	114	107
1564	19.1637	99	107	126	125
1565	19.176	98	100	126	113
1566	19.1884	90	112	127	92
1567	19.2008	119	90	118	130
1568	19.2132	100	104	120	119
1569	19.2256	104	99	101	112
1570	19.2379	103	86	113	93
1571	19.2503	109	103	106	105
1572	19.2627	78	77	101	90
1573	19.2751	69	76	110	101
1574	19.2874	77	89	100	84
1575	19.2998	90	85	91	95
1576	19.3122	77	75	80	109
1577	19.3246	63	81	78	60
1578	19.3369	71	66	90	69
1579	19.3493	78	79	81	74
1580	19.3617	63	83	83	72
1581	19.3741	62	80	93	78
1582	19.3864	58	81	66	75
1583	19.3988	87	67	102	73
1584	19.4112	68	87	80	73
1585	19.4236	69	75	100	65
1586	19.4359	65	53	68	66
1587	19.4483	69	75	67	80
1588	19.4607	48	56	80	62
1589	19.4731	63	59	81	59
1590	19.4854	54	50	63	58
1591	19.4978	64	65	71	55
1592	19.5102	50	69	64	60
1593	19.5226	67	62	71	62
1594	19.5349	55	40	68	45
1595	19.5473	53	62	64	51
1596	19.5597	50	54	68	57
1597	19.5721	43	53	61	50
1598	19.5845	55	38	55	61
1599	19.5968	39	37	77	53
1600	19.6092	52	55	64	54
1601	19.6216	52	58	60	64
1602	19.634	37	40	56	44
1603	19.6463	47	63	62	60
1604	19.6587	55	53	57	41
1605	19.6711	47	63	43	59
1606	19.6835	32	39	53	50
1607	19.6958	45	65	51	63
1608	19.7082	37	42	56	43
1609	19.7206	44	50	59	51
1610	19.733	67	48	60	42
1611	19.7453	50	59	39	46
1612	19.7577	41	49	36	41
1613	19.7701	39	57	45	44
1614	19.7825	43	44	40	54
1615	19.7948	45	47	43	58
1616	19.8072	45	40	52	43
1617	19.8196	45	41	49	54
1618	19.832	42	38	47	54
1619	19.8443	45	52	49	43
1620	19.8567	44	53	61	52
1621	19.8691	58	45	62	52
1622	19.8815	47	56	51	58
1623	19.8939	55	52	44	57
1624	19.9062	70	48	67	65
1625	19.9186	57	64	68	62
1626	19.931	55	53	59	62
1627	19.9434	58	58	44	61
1628	19.9557	63	66	74	69
1629	19.9681	69	57	71	78
1630	19.9805	69	80	96	88
1631	19.9929	73	84	62	83
1632	20.0052	68	66	77	67
1633	20.0176	89	81	101	88
1634	20.03	95	90	75	94
1635	20.0424	85	75	109	106
1636	20.0547	97	98	112	98
1637	20.0671	103	99	95	113
1638	20.0795	98	99	96	96
1639	20.0919	109	95	125	124
1640	20.1042	93	95	111	123
1641	20.1166	115	104	119	116
1642	20.129	126	108	121	131
1643	20.1414	113	122	113	142
1644	20.1537	111	121	135	136
1645	20.1661	113	115	138	125
1646	20.1785	110	105	120	131
1647	20.1909	101	141	122	131
1648	20.2032	95	117	123	101
1649	20.2156	127	100	116	108
1650	20.228	107	119	114	122
1651	20.2404	87	109	106	109
1652	20.2528	66	107	127	104
1653	20.2651	100	83	108	123
1654	20.2775	80	79	98	95
1655	20.2899	70	106	94	92
1656	20.3023	73	84	81	87
1657	20.3146	76	75	66	94
1658	20.327	53	62	63	83
1659	20.3394	59	62	63	69
1660	20.3518	49	62	52	73
1661	20.3641	53	55	53	78
1662	20.3765	62	65	67	47
1663	20.3889	58	48	56	57
1664	20.4013	35	39	58	46
1665	20.4136	42	45	43	55
1666	20.426	34	58	52	44
1667	20.4384	41	45	47	45
1668	20.4508	33	45	36	42
1669	20.4631	48	38	43	46
1670	20.4755	39	49	49	30
1671	20.4879	45	48	49	30
1672	20.5003	45	38	55	50
1673	20.5126	48	41	56	48
1674	20.525	40	52	40	41
1675	20.5374	33	34	43	41
1676	20.5498	36	46	39	40
1677	20.5622	39	36	43	46
1678	20.5745	35	35	44	45
1679	20.5869	42	52	45	40
1680	20.5993	44	37	45	49
1681	20.6117	40	52	38	43
1682	20.624	28	40	38	41
1683	20.6364	34	48	36	37
1684	20.6488	43	32	42	43
1685	20.6612	33	47	50	35
1686	20.6735	44	40	47	43
1687	20.6859	35	48	44	50
1688	20.6983	40	50	32	57
1689	20.7107	49	56	55	45
1690	20.723	35	44	63	56
1691	20.7354	35	48	47	47
1692	20.7478	42	40	58	40
1693	20.7602	47	55	50	50
1694	20.7725	37	41	46	42
1695	20.7849	46	54	45	58
1696	20.7973	39	36	47	42
1697	20.8097	45	55	49	54
1698	20.822	43	52	60	51
1699	20.8344	40	64	57	42
1700	20.8468	46	47	59	45
1701	20.8592	47	61	47	54
1702	20.8716	51	65	45	51
1703	20.8839	51	62	64	53
1704	20.8963	48	51	53	50
1705	20.9087	46	55	57	54
1706	20.9211	51	44	46	49
1707	20.9334	56	67	70	48
1708	20.9458	54	49	64	60
1709	20.9582	69	45	60	50
1710	20.9706	45	55	51	60
1711	20.9829	50	68	56	56
1712	20.9953	42	47	56	50
1713	21.0077	62	53	63	47
1714	21.0201	45	46	51	57
1715	21.0324	57	56	82	60
1716	21.0448	60	43	71	67
1717	21.0572	55	74	53	56
1718	21.0696	43	72	53	62
1719	21.0819	62	69	60	60
1720	21.0943	46	56	71	50
1721	21.1067	55	57	66	71
1722	21.1191	51	57	46	54
1723	21.1314	61	55	46	52
1724	21.1438	62	63	58	53
1725	21.1562	63	56	68	53
1726	21.1686	45	61	59	50
1727	21.1809	57	51	64	52
1728	21.1933	52	56	50	50
1729	21.2057	55	79	66	57
1730	21.2181	42	54	55	57
1731	21.2305	55	72	74	56
1732	21.2428	50	58	67	43
1733	21.2552	59	50	79	62
1734	21.2676	54	55	66	66
1735	21.28	59	48	51	55
1736	21.2923	46	54	59	47
1737	21.3047	50	47	54	43
1738	21.3171	51	50	65	53
1739	21.3295	44	58	65	62
1740	21.3418	47	49	67	48
1741	21.3542	46	49	49	45
1742	21.3666	41	44	52	65
1743	21.379	47	43	54	57
1744	21.3913	47	40	49	41
1745	21.4037	43	49	54	48
1746	21.4161	47	45	47	50
1747	21.4285	47	39	53	58
1748	21.4408	50	38	47	44
1749	21.4532	52	46	51	58
1750	21.4656	40	49	46	52
1751	21.478	46	53	56	57
1752	21.4903	44	39	48	45
1753	21.5027	46	43	50	50
1754	21.5151	59	44	46	46
1755	21.5275	34	33	39	52
1756	21.5399	42	48	37	42
1757	21.5522	30	50	47	47
1758	21.5646	36	44	38	43
1759	21.577	31	41	36	42
1760	21.5894	25	46	49	39
1761	21.6017	33	31	48	55
1762	21.6141	35	53	50	41
1763	21.6265	29	32	51	44
1764	21.6389	41	33	45	47
1765	21.6512	47	34	43	41
1766	21.6636	44	41	38	45
1767	21.676	50	47	47	48
1768	21.6884	38	32	39	40
1769	21.7007	36	35	25	44
1770	21.7131	38	33	37	32
1771	21.7255	29	45	45	35
1772	21.7379	36	41	51	38
1773	21.7502	28	40	42	43
1774	21.7626	33	39	47	40
1775	21.775	37	52	43	30
1776	21.7874	48	38	33	36
1777	21.7997	39	43	43	37
1778	21.8121	32	31	36	40
1779	21.8245	28	39	41	34
1780	21.8369	34	36	30	39
1781	21.8492	47	36	30	36
1782	21.8616	36	31	40	49
1783	21.874	35	39	32	45
1784	21.8864	34	36	40	43
1785	21.8988	37	30	23	41
1786	21.9111	32	45	30	36
1787	21.9235	32	36	33	42
1788	21.9359	23	40	29	39
1789	21.9483	39	44	40	31
1790	21.9606	34	32	37	38
1791	21.973	35	37	40	38
1792	21.9854	32	44	36	48
1793	21.9978	29	36	38	43
1794	22.0101	30	35	27	38
1795	22.0225	33	41	41	31
1796	22.0349	32	46	29	41
1797	22.0473	32	30	33	44
1798	22.0596	31	35	27	25
1799	22.072	28	43	33	47
1800	22.0844	30	29	32	33
1801	22.0968	28	27	40	32
1802	22.1091	22	36	21	28
1803	22.1215	30	32	34	31
1804	22.1339	27	37	35	33
1805	22.1463	34	18	44	34
1806	22.1586	23	34	34	36
1807	22.171	28	31	38	38
1808	22.1834	27	37	30	32
1809	22.1958	24	40	21	37
1810	22.2082	25	29	33	38
1811	22.2205	34	29	43	30
1812	22.2329	29	26	39	43
1813	22.2453	27	37	36	26
1814	22.2577	38	29	38	32
1815	22.27	25	39	25	45
1816	22.2824	27	39	36	36
1817	22.2948	27	33	36	29
1818	22.3072	25	27	27	27
1819	22.3195	35	41	36	32
1820	22.3319	32	28	40	29
1821	22.3443	30	35	39	38
1822	22.3567	32	28	37	39
1823	22.369	31	30	51	28
1824	22.3814	33	35	23	37
1825	22.3938	29	43	44	40
1826	22.4062	35	34	31	29
1827	22.4185	33	39	36	43
1828	22.4309	26	32	36	22
1829	22.4433	19	28	32	34
1830	22.4557	30	31	25	34
1831	22.468	39	22	37	47
1832	22.4804	31	35	17	32
1833	22.4928	34	32	36	31
1834	22.5052	39	39	32	35
1835	22.5175	42	31	39	35
1836	22.5299	44	33	40	32
1837	22.5423	30	34	34	48
1838	22.5547	38	31	41	37
1839	22.5671	35	34	34	36
1840	22.5794	38	24	46	39
1841	22.5918	35	38	32	43
1842	22.6042	47	42	38	42
1843	22.6166	31	51	45	43
1844	22.6289	38	30	37	45
1845	22.6413	47	40	29	50
1846	22.6537	32	48	36	45
1847	22.6661	35	44	53	56
1848	22.6784	35	42	55	50
1849	22.6908	47	46	52	41
1850	22.7032	49	39	34	51
1851	22.7156	38	45	40	35
1852	22.7279	36	43	44	45
1853	22.7403	39	43	61	39
1854	22.7527	46	46	39	41
1855	22.7651	32	38	42	39
1856	22.7774	29	29	37	40
1857	22.7898	38	49	41	57
1858	22.8022	27	30	31	41
1859	22.8146	34	54	41	35
1860	22.8269	38	35	40	35
1861	22.8393	28	34	31	40
1862	22.8517	26	42	35	48
1863	22.8641	47	30	40	34
1864	22.8765	24	32	34	27
1865	22.8888	24	26	29	30
1866	22.9012	30	36	31	27
1867	22.9136	20	42	37	32
1868	22.926	35	28	25	19
1869	22.9383	35	27	42	34
1870	22.9507	35	32	34	33
1871	22.9631	24	40	34	33
1872	22.9755	24	23	28	21
1873	22.9878	31	25	34	20
1874	23.0002	36	30	35	32
1875	23.0126	33	30	44	38
1876	23.025	27	27	27	31
1877	23.0373	26	31	28	39
1878	23.0497	30	23	22	32
1879	23.0621	33	31	37	34
1880	23.0745	34	35	30	23
1881	23.0868	29	40	37	22
1882	23.0992	35	31	25	30
1883	23.1116	30	29	32	28
1884	23.124	40	31	30	40
1885	23.1363	33	33	27	35
1886	23.1487	36	33	20	35
1887	23.1611	33	45	28	40
1888	23.1735	32	21	21	28
1889	23.1858	21	25	37	35
1890	23.1982	28	30	34	27
1891	23.2106	20	28	33	26
1892	23.223	39	31	28	24
1893	23.2354	35	25	23	38
1894	23.2477	29	36	32	37
1895	23.2601	38	31	26	38
1896	23.2725	30	30	23	33
1897	23.2849	31	28	38	35
1898	23.2972	25	32	30	23
1899	23.3096	21	25	40	34
1900	23.322	22	27	30	30
1901	23.3344	19	27	31	29
1902	23.3467	20	32	32	31
1903	23.3591	36	29	30	34
1904	23.3715	30	23	25	35
1905	23.3839	23	30	36	31
1906	23.3962	38	23	30	22
1907	23.4086	24	25	46	23
1908	23.421	29	22	38	33
1909	23.4334	28	31	29	29
1910	23.4457	29	29	23	28
1911	23.4581	39	27	32	27
1912	23.4705	26	28	19	33
1913	23.4829	24	29	21	35
1914	23.4952	37	24	24	26
1915	23.5076	29	37	30	33
1916	23.52	29	28	26	33
1917	23.5324	26	25	27	27
1918	23.5448	28	25	39	37
1919	23.5571	19	24	32	24
1920	23.5695	30	24	26	24
1921	23.5819	16	32	25	27
1922	23.5943	27	30	40	33
1923	23.6066	24	30	40	32
1924	23.619	16	41	36	30
1925	23.6314	27	24	37	28
1926	23.6438	25	26	32	25
1927	23.6561	29	29	25	28
1928	23.6685	23	15	21	27
1929	23.6809	28	28	31	26
1930	23.6933	20	29	23	17
1931	23.7056	20	20	33	36
1932	23.718	29	29	26	24
1933	23.7304	29	33	35	23
1934	23.7428	24	33	25	35
1935	23.7551	29	39	32	28
1936	23.7675	27	28	27	29
1937	23.7799	27	37	26	29
1938	23.7923	27	35	28	29
1939	23.8046	28	22	23	26
1940	23.817	20	42	17	23
1941	23.8294	21	38	31	25
1942	23.8418	22	23	23	29
1943	23.8541	28	32	32	27
1944	23.8665	19	26	24	29
1945	23.8789	25	29	28	27
1946	23.8913	29	35	26	24
1947	23.9037	27	34	28	20
1948	23.916	25	35	30	31
1949	23.9284	28	31	24	25
1950	23.9408	18	23	24	25
1951	23.9532	19	44	29	30
1952	23.9655	33	28	29	22
1953	23.9779	25	23	35	29
1954	23.9903	29	20	33	17
1955	24.0027	26	31	24	33
1956	24.015	26	27	24	22
1957	24.0274	20	35	37	32
1958	24.0398	28	21	24	32
1959	24.0522	30	22	29	39
1960	24.0645	24	21	32	27
1961	24.0769	22	20	34	28
1962	24.0893	26	21	42	26
1963	24.1017	32	24	34	23
1964	24.114	35	15	28	20
1965	24.1264	39	24	28	19
1966	24.1388	18	22	28	32
1967	24.1512	24	31	30	19
1968	24.1635	25	17	23	29
1969	24.1759	19	24	27	32
1970	24.1883	27	15	21	16
1971	24.2007	16	20	31	28
1972	24.2131	23	34	25	29
1973	24.2254	17	35	30	24
1974	24.2378	26	29	31	27
1975	24.2502	27	28	37	30
1976	24.2626	36	16	17	32
1977	24.2749	19	31	36	28
1978	24.2873	29	24	24	26
1979	24.2997	34	20	25	27
1980	24.3121	22	26	27	23
1981	24.3244	22	33	22	23
1982	24.3368	22	33	20	26
1983	24.3492	20	20	25	34
1984	24.3616	25	24	31	30
1985	24.3739	25	39	31	21
1986	24.3863	23	31	27	28
1987	24.3987	18	29	27	23
1988	24.4111	20	29	27	32
1989	24.4234	21	23	28	12
1990	24.4358	27	26	22	24
1991	24.4482	22	29	42	25
1992	24.4606	22	29	31	24
1993	24.4729	23	31	31	34
1994	24.4853	21	26	27	31
1995	24.4977	18	30	29	32
1996	24.5101	27	24	29	25
1997	24.5224	26	28	36	29
1998	24.5348	27	24	27	32
1999	24.5472	27	26	31	32
[truncated: 2,097 more rows]

## Sheet: Deer13
N	Energy (keV)	Energy (keV)	AP_FdG_C13_N_022021_31	C_FDG_28112019_21_FdG_Renne12_P
1	-0.326995	-0.327095	0	0
2	-0.315195	-0.315395	0	0
3	-0.303395	-0.303695	0	0
4	-0.291595	-0.291995	0	0
5	-0.279795	-0.280295	0	0
6	-0.267995	-0.268595	0	0
7	-0.256195	-0.256895	0	0
8	-0.244395	-0.245195	0	0
9	-0.232595	-0.233495	0	0
10	-0.220795	-0.221795	0	0
11	-0.208995	-0.210095	0	0
12	-0.197195	-0.198395	0	0
13	-0.185395	-0.186695	0	0
14	-0.173595	-0.174995	0	0
15	-0.161795	-0.163295	0	0
16	-0.149995	-0.151595	0	0
17	-0.138195	-0.139895	0	0
18	-0.126395	-0.128195	0	0
19	-0.114595	-0.116495	0	0
20	-0.102795	-0.104795	0	0
21	-0.0909952	-0.0930952	0	0
22	-0.0791952	-0.0813952	0	0
23	-0.0673952	-0.0696952	0	0
24	-0.0555952	-0.0579952	0	0
25	-0.0437952	-0.0462952	0	0
26	-0.0319952	-0.0345952	0	0
27	-0.0201952	-0.0228952	0	0
28	-0.00839522	-0.0111952	0	0
29	0.00340478	0.00050478	0	0
30	0.0152048	0.0122048	0	0
31	0.0270048	0.0239048	0	0
32	0.0388048	0.0356048	0	0
33	0.0506048	0.0473048	0	0
34	0.0624048	0.0590048	0	0
35	0.0742048	0.0707048	0	0
36	0.0860048	0.0824048	0	0
37	0.0978048	0.0941048	0	0
38	0.109605	0.105805	0	0
39	0.121405	0.117505	0	0
40	0.133205	0.129205	0	0
41	0.145005	0.140905	0	0
42	0.156805	0.152605	0	0
43	0.168605	0.164305	0	0
44	0.180405	0.176005	0	0
45	0.192205	0.187705	0	0
46	0.204005	0.199405	0	0
47	0.215805	0.211105	0	0
48	0.227605	0.222805	0	0
49	0.239405	0.234505	0	0
50	0.251205	0.246205	0	0
51	0.263005	0.257905	0	0
52	0.274805	0.269605	0	0
53	0.286605	0.281305	0	0
54	0.298405	0.293005	0	0
55	0.310205	0.304705	0	0
56	0.322005	0.316405	0	0
57	0.333805	0.328105	0	0
58	0.345605	0.339805	0	0
59	0.357405	0.351505	0	0
60	0.369205	0.363205	0	0
61	0.381005	0.374905	0	0
62	0.392805	0.386605	0	0
63	0.404605	0.398305	0	0
64	0.416405	0.410005	0	0
65	0.428205	0.421705	0	0
66	0.440005	0.433405	0	0
67	0.451805	0.445105	0	0
68	0.463605	0.456805	0	0
69	0.475405	0.468505	0	0
70	0.487205	0.480205	0	0
71	0.499005	0.491905	0	0
72	0.510805	0.503605	0	0
73	0.522605	0.515305	0	0
74	0.534405	0.527005	0	0
75	0.546205	0.538705	0	0
76	0.558005	0.550405	0	0
77	0.569805	0.562105	0	0
78	0.581605	0.573805	0	0
79	0.593405	0.585505	0	0
80	0.605205	0.597205	0	0
81	0.617005	0.608905	0	0
82	0.628805	0.620605	0	0
83	0.640605	0.632305	0	0
84	0.652405	0.644005	0	1
85	0.664205	0.655705	2	3
86	0.676005	0.667405	4	7
87	0.687805	0.679105	14	19
88	0.699605	0.690805	35	50
89	0.711405	0.702505	48	71
90	0.723205	0.714205	67	82
91	0.735005	0.725905	51	80
92	0.746805	0.737605	78	99
93	0.758605	0.749305	71	80
94	0.770405	0.761005	75	94
95	0.782205	0.772705	93	88
96	0.794005	0.784405	81	117
97	0.805805	0.796105	74	106
98	0.817605	0.807805	81	92
99	0.829405	0.819505	58	80
100	0.841205	0.831205	73	59
101	0.853005	0.842905	44	68
102	0.864805	0.854605	50	77
103	0.876605	0.866305	52	58
104	0.888405	0.878005	39	58
105	0.900205	0.889705	47	44
106	0.912005	0.901405	53	67
107	0.923805	0.913105	68	61
108	0.935605	0.924805	58	80
109	0.947405	0.936505	78	90
110	0.959205	0.948205	75	58
111	0.971005	0.959905	63	101
112	0.982805	0.971605	67	104
113	0.994605	0.983305	69	85
114	1.0064	0.995005	57	107
115	1.0182	1.0067	55	86
116	1.03	1.0184	57	96
117	1.0418	1.0301	70	87
118	1.0536	1.0418	70	88
119	1.0654	1.0535	52	95
120	1.0772	1.0652	67	84
121	1.089	1.0769	65	79
122	1.1008	1.0886	77	70
123	1.1126	1.1003	54	79
124	1.1244	1.112	45	86
125	1.1362	1.1237	65	82
126	1.148	1.1354	64	82
127	1.1598	1.1471	77	71
128	1.1716	1.1588	66	74
129	1.1834	1.1705	82	77
130	1.1952	1.1822	73	84
131	1.207	1.1939	86	87
132	1.2188	1.2056	79	99
133	1.2306	1.2173	94	98
134	1.2424	1.229	58	88
135	1.2542	1.2407	66	98
136	1.266	1.2524	54	94
137	1.2778	1.2641	51	90
138	1.2896	1.2758	53	73
139	1.3014	1.2875	45	85
140	1.3132	1.2992	55	79
141	1.325	1.3109	46	78
142	1.3368	1.3226	41	75
143	1.3486	1.3343	49	69
144	1.3604	1.346	47	68
145	1.3722	1.3577	51	85
146	1.384	1.3694	68	67
147	1.3958	1.3811	52	82
148	1.4076	1.3928	59	78
149	1.4194	1.4045	54	91
150	1.4312	1.4162	75	73
151	1.443	1.4279	59	78
152	1.4548	1.4396	84	103
153	1.4666	1.4513	99	83
154	1.4784	1.463	92	114
155	1.4902	1.4747	89	143
156	1.502	1.4864	93	158
157	1.5138	1.4981	82	160
158	1.5256	1.5098	73	133
159	1.5374	1.5215	94	129
160	1.5492	1.5332	64	133
161	1.561	1.5449	58	119
162	1.5728	1.5566	72	110
163	1.5846	1.5683	70	98
164	1.5964	1.58	73	106
165	1.6082	1.5917	62	97
166	1.62	1.6034	58	76
167	1.6318	1.6151	65	98
168	1.6436	1.6268	81	90
169	1.6554	1.6385	86	94
170	1.6672	1.6502	127	111
171	1.679	1.6619	173	109
172	1.6908	1.6736	235	167
173	1.7026	1.6853	339	222
174	1.7144	1.697	454	315
175	1.7262	1.7087	492	410
176	1.738	1.7204	546	537
177	1.7498	1.7321	536	636
178	1.7616	1.7438	468	673
179	1.7734	1.7555	388	773
180	1.7852	1.7672	278	680
181	1.797	1.7789	213	606
182	1.8088	1.7906	185	464
183	1.8206	1.8023	121	404
184	1.8324	1.814	115	306
185	1.8442	1.8257	113	232
186	1.856	1.8374	134	200
187	1.8678	1.8491	156	207
188	1.8796	1.8608	159	195
189	1.8914	1.8725	211	253
190	1.9032	1.8842	293	314
191	1.915	1.8959	352	381
192	1.9268	1.9076	427	511
193	1.9386	1.9193	468	699
194	1.9504	1.931	552	785
195	1.9622	1.9427	552	971
196	1.974	1.9544	537	1067
197	1.9858	1.9661	452	1170
198	1.9976	1.9778	403	1065
199	2.0094	1.9895	348	1025
200	2.0212	2.0012	338	863
201	2.033	2.0129	299	786
202	2.0448	2.0246	228	698
203	2.0566	2.0363	204	607
204	2.0684	2.048	137	479
205	2.0802	2.0597	128	385
206	2.092	2.0714	104	271
207	2.1038	2.0831	90	237
208	2.1156	2.0948	68	171
209	2.1274	2.1065	92	163
210	2.1392	2.1182	76	153
211	2.151	2.1299	71	134
212	2.1628	2.1416	68	115
213	2.1746	2.1533	76	132
214	2.1864	2.165	76	133
215	2.1982	2.1767	81	124
216	2.21	2.1884	91	129
217	2.2218	2.2001	111	120
218	2.2336	2.2118	110	147
219	2.2454	2.2235	119	151
220	2.2572	2.2352	168	162
221	2.269	2.2469	155	189
222	2.2808	2.2586	159	257
223	2.2926	2.2703	181	278
224	2.3044	2.282	184	267
225	2.3162	2.2937	180	300
226	2.328	2.3054	140	272
227	2.3398	2.3171	142	253
228	2.3516	2.3288	130	238
229	2.3634	2.3405	128	228
230	2.3752	2.3522	122	197
231	2.387	2.3639	110	175
232	2.3988	2.3756	98	154
233	2.4106	2.3873	99	132
234	2.4224	2.399	103	123
235	2.4342	2.4107	105	125
236	2.446	2.4224	104	117
237	2.4578	2.4341	91	102
238	2.4696	2.4458	107	126
239	2.4814	2.4575	100	130
240	2.4932	2.4692	97	132
241	2.505	2.4809	81	120
242	2.5168	2.4926	123	127
243	2.5286	2.5043	114	120
244	2.5404	2.516	104	139
245	2.5522	2.5277	106	99
246	2.564	2.5394	108	120
247	2.5758	2.5511	144	124
248	2.5876	2.5628	153	135
249	2.5994	2.5745	190	159
250	2.6112	2.5862	240	145
251	2.623	2.5979	332	188
252	2.6348	2.6096	403	225
253	2.6466	2.6213	500	305
254	2.6584	2.633	675	344
255	2.6702	2.6447	755	452
256	2.682	2.6564	926	539
257	2.6938	2.6681	940	715
258	2.7056	2.6798	964	872
259	2.7174	2.6915	922	1025
260	2.7292	2.7032	811	1088
261	2.741	2.7149	720	1034
262	2.7528	2.7266	668	903
263	2.7646	2.7383	584	860
264	2.7764	2.75	508	734
265	2.7882	2.7617	537	642
266	2.8	2.7734	596	620
267	2.8118	2.7851	641	526
268	2.8236	2.7968	714	503
269	2.8354	2.8085	736	531
270	2.8472	2.8202	803	559
271	2.859	2.8319	866	642
272	2.8708	2.8436	888	753
273	2.8826	2.8553	1029	729
274	2.8944	2.867	1112	802
275	2.9062	2.8787	1287	844
276	2.918	2.8904	1599	931
277	2.9298	2.9021	1879	1113
278	2.9416	2.9138	2055	1289
279	2.9534	2.9255	2252	1475
280	2.9652	2.9372	2328	1712
281	2.977	2.9489	2170	1848
282	2.9888	2.9606	1934	2051
283	3.0006	2.9723	1690	1986
284	3.0124	2.984	1311	1942
285	3.0242	2.9957	1075	1799
286	3.036	3.0074	816	1550
287	3.0478	3.0191	576	1321
288	3.0596	3.0308	442	988
289	3.0714	3.0425	360	837
290	3.0832	3.0542	310	688
291	3.095	3.0659	283	593
292	3.1068	3.0776	290	481
293	3.1186	3.0893	271	476
294	3.1304	3.101	342	444
295	3.1422	3.1127	384	436
296	3.154	3.1244	398	459
297	3.1658	3.1361	401	431
298	3.1776	3.1478	437	479
299	3.1894	3.1595	460	519
300	3.2012	3.1712	488	542
301	3.213	3.1829	488	544
302	3.2248	3.1946	481	556
303	3.2366	3.2063	468	578
304	3.2484	3.218	497	618
305	3.2602	3.2297	538	622
306	3.272	3.2414	629	645
307	3.2838	3.2531	737	658
308	3.2956	3.2648	754	672
309	3.3074	3.2765	890	744
310	3.3192	3.2882	854	757
311	3.331	3.2999	844	927
312	3.3428	3.3116	754	893
313	3.3546	3.3233	711	843
314	3.3664	3.335	650	941
315	3.3782	3.3467	535	881
316	3.39	3.3584	447	828
317	3.4018	3.3701	401	761
318	3.4136	3.3818	349	634
319	3.4254	3.3935	320	583
320	3.4372	3.4052	333	534
321	3.449	3.4169	345	521
322	3.4608	3.4286	314	491
323	3.4726	3.4403	321	557
324	3.4844	3.452	333	572
325	3.4962	3.4637	387	571
326	3.508	3.4754	386	529
327	3.5198	3.4871	424	609
328	3.5316	3.4988	503	648
329	3.5434	3.5105	660	759
330	3.5552	3.5222	927	870
331	3.567	3.5339	1370	1041
332	3.5788	3.5456	2074	1369
333	3.5906	3.5573	3362	1836
334	3.6024	3.569	5390	2800
335	3.6142	3.5807	8466	4508
336	3.626	3.5924	12476	7258
337	3.6378	3.6041	17369	11717
338	3.6496	3.6158	22920	17887
339	3.6614	3.6275	28876	26513
340	3.6732	3.6392	33413	37013
341	3.685	3.6509	37479	48834
342	3.6968	3.6626	38419	60625
343	3.7086	3.6743	37464	71912
344	3.7204	3.686	34369	79261
345	3.7322	3.6977	29650	82435
346	3.744	3.7094	24317	81612
347	3.7558	3.7211	18244	74537
348	3.7676	3.7328	12902	63114
349	3.7794	3.7445	8792	51743
350	3.7912	3.7562	5631	39218
351	3.803	3.7679	3442	28666
352	3.8148	3.7796	2035	18772
353	3.8266	3.7913	1151	12247
354	3.8384	3.803	732	7481
355	3.8502	3.8147	493	4288
356	3.862	3.8264	389	2540
357	3.8738	3.8381	412	1521
358	3.8856	3.8498	435	1023
359	3.8974	3.8615	591	744
360	3.9092	3.8732	752	715
361	3.921	3.8849	1040	847
362	3.9328	3.8966	1551	1105
363	3.9446	3.9083	2030	1457
364	3.9564	3.92	2724	2007
365	3.9682	3.9317	3388	2949
366	3.98	3.9434	4184	3977
367	3.9918	3.9551	4944	5585
368	4.0036	3.9668	5511	7025
369	4.0154	3.9785	5695	8654
370	4.0272	3.9902	5686	10234
371	4.039	4.0019	5480	11611
372	4.0508	4.0136	4754	11961
373	4.0626	4.0253	4014	12220
374	4.0744	4.037	3184	11405
375	4.0862	4.0487	2415	10262
376	4.098	4.0604	1726	8578
377	4.1098	4.0721	1153	6901
378	4.1216	4.0838	786	5180
379	4.1334	4.0955	542	3706
380	4.1452	4.1072	323	2546
381	4.157	4.1189	249	1601
382	4.1688	4.1306	159	1026
383	4.1806	4.1423	149	612
384	4.1924	4.154	119	372
385	4.2042	4.1657	115	219
386	4.216	4.1774	100	182
387	4.2278	4.1891	111	129
388	4.2396	4.2008	88	120
389	4.2514	4.2125	103	87
390	4.2632	4.2242	96	85
391	4.275	4.2359	114	116
392	4.2868	4.2476	118	88
393	4.2986	4.2593	107	93
394	4.3104	4.271	127	90
395	4.3222	4.2827	101	81
396	4.334	4.2944	130	94
397	4.3458	4.3061	125	97
398	4.3576	4.3178	135	111
399	4.3694	4.3295	134	100
400	4.3812	4.3412	148	98
401	4.393	4.3529	163	101
402	4.4048	4.3646	179	121
403	4.4166	4.3763	226	114
404	4.4284	4.388	260	130
405	4.4402	4.3997	296	146
406	4.452	4.4114	352	142
407	4.4638	4.4231	379	166
408	4.4756	4.4348	462	193
409	4.4874	4.4465	482	198
410	4.4992	4.4582	485	270
411	4.511	4.4699	492	265
412	4.5228	4.4816	468	262
413	4.5346	4.4933	462	309
414	4.5464	4.505	379	328
415	4.5582	4.5167	350	360
416	4.57	4.5284	327	307
417	4.5818	4.5401	265	317
418	4.5936	4.5518	248	242
419	4.6054	4.5635	209	238
420	4.6172	4.5752	168	212
421	4.629	4.5869	146	196
422	4.6408	4.5986	152	161
423	4.6526	4.6103	161	162
424	4.6644	4.622	148	155
425	4.6762	4.6337	133	132
426	4.688	4.6454	140	127
427	4.6998	4.6571	123	136
428	4.7116	4.6688	123	133
429	4.7234	4.6805	146	153
430	4.7352	4.6922	146	120
431	4.747	4.7039	149	111
432	4.7588	4.7156	160	108
433	4.7706	4.7273	143	135
434	4.7824	4.739	172	123
435	4.7942	4.7507	165	113
436	4.806	4.7624	213	126
437	4.8178	4.7741	186	132
438	4.8296	4.7858	182	114
439	4.8414	4.7975	197	143
440	4.8532	4.8092	203	148
441	4.865	4.8209	211	138
442	4.8768	4.8326	189	157
443	4.8886	4.8443	206	160
444	4.9004	4.856	208	160
445	4.9122	4.8677	209	153
446	4.924	4.8794	199	163
447	4.9358	4.8911	208	183
448	4.9476	4.9028	212	170
449	4.9594	4.9145	174	168
450	4.9712	4.9262	179	145
451	4.983	4.9379	154	180
452	4.9948	4.9496	166	161
453	5.0066	4.9613	138	156
454	5.0184	4.973	153	154
455	5.0302	4.9847	150	158
456	5.042	4.9964	127	139
457	5.0538	5.0081	112	137
458	5.0656	5.0198	129	147
459	5.0774	5.0315	134	123
460	5.0892	5.0432	147	130
461	5.101	5.0549	160	127
462	5.1128	5.0666	158	139
463	5.1246	5.0783	121	127
464	5.1364	5.09	154	127
465	5.1482	5.1017	161	111
466	5.16	5.1134	165	121
467	5.1718	5.1251	162	126
468	5.1836	5.1368	144	112
469	5.1954	5.1485	164	146
470	5.2072	5.1602	158	132
471	5.219	5.1719	158	137
472	5.2308	5.1836	165	125
473	5.2426	5.1953	167	100
474	5.2544	5.207	150	125
475	5.2662	5.2187	127	136
476	5.278	5.2304	151	125
477	5.2898	5.2421	150	143
478	5.3016	5.2538	141	136
479	5.3134	5.2655	161	124
480	5.3252	5.2772	158	146
481	5.337	5.2889	184	143
482	5.3488	5.3006	149	130
483	5.3606	5.3123	159	149
484	5.3724	5.324	166	136
485	5.3842	5.3357	158	139
486	5.396	5.3474	178	132
487	5.4078	5.3591	179	158
488	5.4196	5.3708	190	160
489	5.4314	5.3825	212	143
490	5.4432	5.3942	205	191
491	5.455	5.4059	162	172
492	5.4668	5.4176	188	173
493	5.4786	5.4293	187	156
494	5.4904	5.441	178	164
495	5.5022	5.4527	164	183
496	5.514	5.4644	192	197
497	5.5258	5.4761	182	162
498	5.5376	5.4878	180	137
499	5.5494	5.4995	195	140
500	5.5612	5.5112	205	141
501	5.573	5.5229	141	137
502	5.5848	5.5346	180	142
503	5.5966	5.5463	164	152
504	5.6084	5.558	162	140
505	5.6202	5.5697	167	142
506	5.632	5.5814	196	137
507	5.6438	5.5931	194	151
508	5.6556	5.6048	185	133
509	5.6674	5.6165	157	170
510	5.6792	5.6282	177	130
511	5.691	5.6399	189	137
512	5.7028	5.6516	183	134
513	5.7146	5.6633	198	148
514	5.7264	5.675	180	164
515	5.7382	5.6867	241	150
516	5.75	5.6984	248	152
517	5.7618	5.7101	287	174
518	5.7736	5.7218	282	174
519	5.7854	5.7335	384	167
520	5.7972	5.7452	487	185
521	5.809	5.7569	635	182
522	5.8208	5.7686	792	212
523	5.8326	5.7803	1058	192
524	5.8444	5.792	1227	227
525	5.8562	5.8037	1420	243
526	5.868	5.8154	1529	291
527	5.8798	5.8271	1820	355
528	5.8916	5.8388	1907	350
529	5.9034	5.8505	1859	429
530	5.9152	5.8622	1867	424
531	5.927	5.8739	1736	445
532	5.9388	5.8856	1514	452
533	5.9506	5.8973	1279	509
534	5.9624	5.909	1114	431
535	5.9742	5.9207	875	422
536	5.986	5.9324	648	394
537	5.9978	5.9441	514	330
538	6.0096	5.9558	430	302
539	6.0214	5.9675	328	283
540	6.0332	5.9792	294	237
541	6.045	5.9909	226	210
542	6.0568	6.0026	202	188
543	6.0686	6.0143	175	175
544	6.0804	6.026	201	159
545	6.0922	6.0377	173	163
546	6.104	6.0494	198	175
547	6.1158	6.0611	168	159
548	6.1276	6.0728	197	137
549	6.1394	6.0845	186	146
550	6.1512	6.0962	171	171
551	6.163	6.1079	212	141
552	6.1748	6.1196	201	139
553	6.1866	6.1313	214	129
554	6.1984	6.143	226	138
555	6.2102	6.1547	244	161
556	6.222	6.1664	276	157
557	6.2338	6.1781	336	156
558	6.2456	6.1898	390	200
559	6.2574	6.2015	514	204
560	6.2692	6.2132	593	230
561	6.281	6.2249	888	230
562	6.2928	6.2366	1251	297
563	6.3046	6.2483	1623	379
564	6.3164	6.26	2117	515
565	6.3282	6.2717	2746	710
566	6.34	6.2834	3449	980
567	6.3518	6.2951	4215	1240
568	6.3636	6.3068	4953	1661
569	6.3754	6.3185	5292	2020
570	6.3872	6.3302	5927	2573
571	6.399	6.3419	6231	3049
572	6.4108	6.3536	6132	3490
573	6.4226	6.3653	5961	3958
574	6.4344	6.377	5443	4209
575	6.4462	6.3887	5015	4313
576	6.458	6.4004	4343	4220
577	6.4698	6.4121	3556	4065
578	6.4816	6.4238	2952	3572
579	6.4934	6.4355	2298	3246
580	6.5052	6.4472	1774	2845
581	6.517	6.4589	1406	2193
582	6.5288	6.4706	1082	1764
583	6.5406	6.4823	825	1445
584	6.5524	6.494	564	1105
585	6.5642	6.5057	478	857
586	6.576	6.5174	404	659
587	6.5878	6.5291	321	476
588	6.5996	6.5408	274	410
589	6.6114	6.5525	268	310
590	6.6232	6.5642	242	316
591	6.635	6.5759	223	273
592	6.6468	6.5876	205	238
593	6.6586	6.5993	206	221
594	6.6704	6.611	178	214
595	6.6822	6.6227	212	245
596	6.694	6.6344	207	229
597	6.7058	6.6461	205	191
598	6.7176	6.6578	194	200
599	6.7294	6.6695	214	215
600	6.7412	6.6812	189	209
601	6.753	6.6929	211	218
602	6.7648	6.7046	206	235
603	6.7766	6.7163	218	219
604	6.7884	6.728	216	204
605	6.8002	6.7397	203	194
606	6.812	6.7514	222	217
607	6.8238	6.7631	237	199
608	6.8356	6.7748	213	189
609	6.8474	6.7865	232	197
610	6.8592	6.7982	242	185
611	6.871	6.8099	257	203
612	6.8828	6.8216	244	190
613	6.8946	6.8333	279	169
614	6.9064	6.845	294	223
615	6.9182	6.8567	321	220
616	6.93	6.8684	286	215
617	6.9418	6.8801	361	213
618	6.9536	6.8918	447	227
619	6.9654	6.9035	501	238
620	6.9772	6.9152	589	249
621	6.989	6.9269	610	285
622	7.0008	6.9386	743	357
623	7.0126	6.9503	830	392
624	7.0244	6.962	844	479
625	7.0362	6.9737	1039	514
626	7.048	6.9854	972	565
627	7.0598	6.9971	1022	610
628	7.0716	7.0088	1030	686
629	7.0834	7.0205	955	754
630	7.0952	7.0322	836	787
631	7.107	7.0439	754	784
632	7.1188	7.0556	691	755
633	7.1306	7.0673	638	699
634	7.1424	7.079	496	636
635	7.1542	7.0907	420	585
636	7.166	7.1024	351	579
637	7.1778	7.1141	282	470
638	7.1896	7.1258	282	410
639	7.2014	7.1375	214	359
640	7.2132	7.1492	240	299
641	7.225	7.1609	230	282
642	7.2368	7.1726	197	218
643	7.2486	7.1843	194	201
644	7.2604	7.196	211	203
645	7.2722	7.2077	198	200
646	7.284	7.2194	180	173
647	7.2958	7.2311	178	190
648	7.3076	7.2428	154	164
649	7.3194	7.2545	174	201
650	7.3312	7.2662	202	182
651	7.343	7.2779	188	192
652	7.3548	7.2896	203	170
653	7.3666	7.3013	183	175
654	7.3784	7.313	210	177
655	7.3902	7.3247	201	205
656	7.402	7.3364	198	183
657	7.4138	7.3481	200	186
658	7.4256	7.3598	220	216
659	7.4374	7.3715	240	215
660	7.4492	7.3832	212	207
661	7.461	7.3949	191	216
662	7.4728	7.4066	207	219
663	7.4846	7.4183	213	226
664	7.4964	7.43	220	228
665	7.5082	7.4417	211	230
666	7.52	7.4534	220	207
667	7.5318	7.4651	194	206
668	7.5436	7.4768	192	212
669	7.5554	7.4885	186	198
670	7.5672	7.5002	171	219
671	7.579	7.5119	202	198
672	7.5908	7.5236	164	188
673	7.6026	7.5353	170	206
674	7.6144	7.547	165	174
675	7.6262	7.5587	151	211
676	7.638	7.5704	149	178
677	7.6498	7.5821	191	207
678	7.6616	7.5938	174	180
679	7.6734	7.6055	161	171
680	7.6852	7.6172	189	191
681	7.697	7.6289	160	174
682	7.7088	7.6406	155	174
683	7.7206	7.6523	168	168
684	7.7324	7.664	151	209
685	7.7442	7.6757	153	205
686	7.756	7.6874	172	191
687	7.7678	7.6991	148	191
688	7.7796	7.7108	189	167
689	7.7914	7.7225	156	201
690	7.8032	7.7342	182	160
691	7.815	7.7459	170	213
692	7.8268	7.7576	177	189
693	7.8386	7.7693	183	205
694	7.8504	7.781	189	182
695	7.8622	7.7927	199	166
696	7.874	7.8044	197	157
697	7.8858	7.8161	195	163
698	7.8976	7.8278	190	204
699	7.9094	7.8395	207	166
700	7.9212	7.8512	177	156
701	7.933	7.8629	215	184
702	7.9448	7.8746	217	183
703	7.9566	7.8863	212	171
704	7.9684	7.898	247	169
705	7.9802	7.9097	233	170
706	7.992	7.9214	248	150
707	8.0038	7.9331	261	173
708	8.0156	7.9448	247	176
709	8.0274	7.9565	245	145
710	8.0392	7.9682	284	205
711	8.051	7.9799	264	177
712	8.0628	7.9916	240	177
713	8.0746	8.0033	259	170
714	8.0864	8.015	225	178
715	8.0982	8.0267	238	183
716	8.11	8.0384	238	196
717	8.1218	8.0501	264	192
718	8.1336	8.0618	210	202
719	8.1454	8.0735	234	193
720	8.1572	8.0852	238	189
721	8.169	8.0969	236	184
722	8.1808	8.1086	232	197
723	8.1926	8.1203	236	192
724	8.2044	8.132	188	197
725	8.2162	8.1437	240	169
726	8.228	8.1554	240	210
727	8.2398	8.1671	228	198
728	8.2516	8.1788	205	206
729	8.2634	8.1905	245	216
730	8.2752	8.2022	236	191
731	8.287	8.2139	208	194
732	8.2988	8.2256	200	207
733	8.3106	8.2373	246	196
734	8.3224	8.249	238	183
735	8.3342	8.2607	222	185
736	8.346	8.2724	210	175
737	8.3578	8.2841	217	188
738	8.3696	8.2958	220	187
739	8.3814	8.3075	234	213
740	8.3932	8.3192	217	192
741	8.405	8.3309	234	209
742	8.4168	8.3426	214	183
743	8.4286	8.3543	224	172
744	8.4404	8.366	196	183
745	8.4522	8.3777	205	198
746	8.464	8.3894	239	178
747	8.4758	8.4011	225	197
748	8.4876	8.4128	253	198
749	8.4994	8.4245	254	184
750	8.5112	8.4362	264	200
751	8.523	8.4479	309	226
752	8.5348	8.4596	304	239
753	8.5466	8.4713	311	234
754	8.5584	8.483	336	232
755	8.5702	8.4947	369	269
756	8.582	8.5064	422	263
757	8.5938	8.5181	421	297
758	8.6056	8.5298	480	300
759	8.6174	8.5415	462	327
760	8.6292	8.5532	479	366
761	8.641	8.5649	415	375
762	8.6528	8.5766	432	416
763	8.6646	8.5883	407	400
764	8.6764	8.6	429	424
765	8.6882	8.6117	378	438
766	8.7	8.6234	325	442
767	8.7118	8.6351	309	379
768	8.7236	8.6468	294	349
769	8.7354	8.6585	251	389
770	8.7472	8.6702	271	346
771	8.759	8.6819	254	292
772	8.7708	8.6936	223	284
773	8.7826	8.7053	221	282
774	8.7944	8.717	228	266
775	8.8062	8.7287	193	250
776	8.818	8.7404	206	239
777	8.8298	8.7521	217	246
778	8.8416	8.7638	214	231
779	8.8534	8.7755	218	225
780	8.8652	8.7872	202	230
781	8.877	8.7989	183	259
782	8.8888	8.8106	181	237
783	8.9006	8.8223	189	236
784	8.9124	8.834	223	215
785	8.9242	8.8457	225	242
786	8.936	8.8574	192	213
787	8.9478	8.8691	225	233
788	8.9596	8.8808	206	238
789	8.9714	8.8925	229	231
790	8.9832	8.9042	224	205
791	8.995	8.9159	211	206
792	9.0068	8.9276	249	231
793	9.0186	8.9393	200	189
794	9.0304	8.951	221	222
795	9.0422	8.9627	233	222
796	9.054	8.9744	235	214
797	9.0658	8.9861	243	205
798	9.0776	8.9978	225	209
799	9.0894	9.0095	253	214
800	9.1012	9.0212	229	189
801	9.113	9.0329	213	181
802	9.1248	9.0446	227	228
803	9.1366	9.0563	247	197
804	9.1484	9.068	221	223
805	9.1602	9.0797	231	206
806	9.172	9.0914	246	192
807	9.1838	9.1031	209	209
808	9.1956	9.1148	233	200
809	9.2074	9.1265	220	227
810	9.2192	9.1382	211	181
811	9.231	9.1499	224	207
812	9.2428	9.1616	252	210
813	9.2546	9.1733	219	221
814	9.2664	9.185	224	221
815	9.2782	9.1967	244	214
816	9.29	9.2084	215	208
817	9.3018	9.2201	228	208
818	9.3136	9.2318	245	206
819	9.3254	9.2435	221	212
820	9.3372	9.2552	212	230
821	9.349	9.2669	234	197
822	9.3608	9.2786	253	213
823	9.3726	9.2903	240	206
824	9.3844	9.302	221	213
825	9.3962	9.3137	203	182
826	9.408	9.3254	237	227
827	9.4198	9.3371	225	195
828	9.4316	9.3488	217	224
829	9.4434	9.3605	228	243
830	9.4552	9.3722	221	206
831	9.467	9.3839	246	234
832	9.4788	9.3956	224	221
833	9.4906	9.4073	244	221
834	9.5024	9.419	266	211
835	9.5142	9.4307	266	216
836	9.526	9.4424	256	246
837	9.5378	9.4541	262	223
838	9.5496	9.4658	241	255
839	9.5614	9.4775	243	259
840	9.5732	9.4892	253	227
841	9.585	9.5009	234	257
842	9.5968	9.5126	259	260
843	9.6086	9.5243	270	283
844	9.6204	9.536	252	240
845	9.6322	9.5477	246	268
846	9.644	9.5594	265	265
847	9.6558	9.5711	215	263
848	9.6676	9.5828	271	264
849	9.6794	9.5945	235	281
850	9.6912	9.6062	253	272
851	9.703	9.6179	246	237
852	9.7148	9.6296	208	240
853	9.7266	9.6413	232	241
854	9.7384	9.653	223	218
855	9.7502	9.6647	237	212
856	9.762	9.6764	219	228
857	9.7738	9.6881	222	238
858	9.7856	9.6998	209	219
859	9.7974	9.7115	209	211
860	9.8092	9.7232	208	233
861	9.821	9.7349	224	241
862	9.8328	9.7466	211	207
863	9.8446	9.7583	230	251
864	9.8564	9.77	205	198
865	9.8682	9.7817	227	218
866	9.88	9.7934	211	232
867	9.8918	9.8051	193	228
868	9.9036	9.8168	207	218
869	9.9154	9.8285	190	247
870	9.9272	9.8402	203	259
871	9.939	9.8519	219	230
872	9.9508	9.8636	217	228
873	9.9626	9.8753	217	234
874	9.9744	9.887	241	253
875	9.9862	9.8987	228	253
876	9.998	9.9104	217	248
877	10.0098	9.9221	229	240
878	10.0216	9.9338	205	223
879	10.0334	9.9455	206	247
880	10.0452	9.9572	227	254
881	10.057	9.9689	225	229
882	10.0688	9.9806	214	232
883	10.0806	9.9923	228	252
884	10.0924	10.004	220	236
885	10.1042	10.0157	211	225
886	10.116	10.0274	230	227
887	10.1278	10.0391	213	234
888	10.1396	10.0508	201	231
889	10.1514	10.0625	248	274
890	10.1632	10.0742	256	216
891	10.175	10.0859	221	223
892	10.1868	10.0976	202	211
893	10.1986	10.1093	210	225
894	10.2104	10.121	201	247
895	10.2222	10.1327	217	206
896	10.234	10.1444	243	233
897	10.2458	10.1561	206	226
898	10.2576	10.1678	222	231
899	10.2694	10.1795	232	207
900	10.2812	10.1912	198	214
901	10.293	10.2029	239	235
902	10.3048	10.2146	217	221
903	10.3166	10.2263	199	228
904	10.3284	10.238	221	205
905	10.3402	10.2497	207	215
906	10.352	10.2614	218	222
907	10.3638	10.2731	229	228
908	10.3756	10.2848	261	232
909	10.3874	10.2965	207	237
910	10.3992	10.3082	229	240
911	10.411	10.3199	258	227
912	10.4228	10.3316	219	227
913	10.4346	10.3433	216	210
914	10.4464	10.355	247	217
915	10.4582	10.3667	240	244
916	10.47	10.3784	252	239
917	10.4818	10.3901	237	245
918	10.4936	10.4018	260	223
919	10.5054	10.4135	269	228
920	10.5172	10.4252	278	237
921	10.529	10.4369	295	236
922	10.5408	10.4486	270	240
923	10.5526	10.4603	239	227
924	10.5644	10.472	255	250
925	10.5762	10.4837	263	225
926	10.588	10.4954	285	228
927	10.5998	10.5071	258	220
928	10.6116	10.5188	239	241
929	10.6234	10.5305	251	262
930	10.6352	10.5422	258	252
931	10.647	10.5539	240	211
932	10.6588	10.5656	216	244
933	10.6706	10.5773	258	220
934	10.6824	10.589	234	205
935	10.6942	10.6007	235	246
936	10.706	10.6124	219	237
937	10.7178	10.6241	206	245
938	10.7296	10.6358	209	248
939	10.7414	10.6475	215	238
940	10.7532	10.6592	244	230
941	10.765	10.6709	228	227
942	10.7768	10.6826	240	247
943	10.7886	10.6943	208	239
944	10.8004	10.706	206	231
945	10.8122	10.7177	253	243
946	10.824	10.7294	240	249
947	10.8358	10.7411	222	219
948	10.8476	10.7528	226	262
949	10.8594	10.7645	232	259
950	10.8712	10.7762	246	249
951	10.883	10.7879	229	259
952	10.8948	10.7996	208	258
953	10.9066	10.8113	218	225
954	10.9184	10.823	228	246
955	10.9302	10.8347	242	260
956	10.942	10.8464	226	295
957	10.9538	10.8581	258	284
958	10.9656	10.8698	237	269
959	10.9774	10.8815	225	288
960	10.9892	10.8932	231	278
961	11.001	10.9049	237	257
962	11.0128	10.9166	221	265
963	11.0246	10.9283	224	276
964	11.0364	10.94	206	295
965	11.0482	10.9517	239	257
966	11.06	10.9634	261	249
967	11.0718	10.9751	226	254
968	11.0836	10.9868	217	245
969	11.0954	10.9985	219	261
970	11.1072	11.0102	223	283
971	11.119	11.0219	265	235
972	11.1308	11.0336	258	250
973	11.1426	11.0453	228	225
974	11.1544	11.057	216	231
975	11.1662	11.0687	244	272
976	11.178	11.0804	228	257
977	11.1898	11.0921	236	236
978	11.2016	11.1038	266	238
979	11.2134	11.1155	231	250
980	11.2252	11.1272	267	232
981	11.237	11.1389	225	236
982	11.2488	11.1506	230	204
983	11.2606	11.1623	231	242
984	11.2724	11.174	236	243
985	11.2842	11.1857	244	214
986	11.296	11.1974	217	234
987	11.3078	11.2091	236	226
988	11.3196	11.2208	234	216
989	11.3314	11.2325	242	241
990	11.3432	11.2442	250	211
991	11.355	11.2559	240	225
992	11.3668	11.2676	238	227
993	11.3786	11.2793	241	233
994	11.3904	11.291	208	220
995	11.4022	11.3027	225	237
996	11.414	11.3144	246	237
997	11.4258	11.3261	247	246
998	11.4376	11.3378	253	232
999	11.4494	11.3495	262	236
1000	11.4612	11.3612	222	247
1001	11.473	11.3729	248	213
1002	11.4848	11.3846	238	227
1003	11.4966	11.3963	246	231
1004	11.5084	11.408	245	222
1005	11.5202	11.4197	255	227
1006	11.532	11.4314	240	241
1007	11.5438	11.4431	234	214
1008	11.5556	11.4548	236	228
1009	11.5674	11.4665	220	244
1010	11.5792	11.4782	245	233
1011	11.591	11.4899	254	256
1012	11.6028	11.5016	251	269
1013	11.6146	11.5133	232	278
1014	11.6264	11.525	227	230
1015	11.6382	11.5367	238	217
1016	11.65	11.5484	237	260
1017	11.6618	11.5601	248	240
1018	11.6736	11.5718	203	208
1019	11.6854	11.5835	248	264
1020	11.6972	11.5952	241	268
1021	11.709	11.6069	232	263
1022	11.7208	11.6186	245	257
1023	11.7326	11.6303	211	249
1024	11.7444	11.642	216	209
1025	11.7562	11.6537	226	254
1026	11.768	11.6654	230	234
1027	11.7798	11.6771	255	233
1028	11.7916	11.6888	234	250
1029	11.8034	11.7005	255	291
1030	11.8152	11.7122	229	244
1031	11.827	11.7239	296	224
1032	11.8388	11.7356	234	251
1033	11.8506	11.7473	243	256
1034	11.8624	11.759	251	263
1035	11.8742	11.7707	279	259
1036	11.886	11.7824	238	259
1037	11.8978	11.7941	256	253
1038	11.9096	11.8058	197	212
1039	11.9214	11.8175	252	260
1040	11.9332	11.8292	231	273
1041	11.945	11.8409	223	251
1042	11.9568	11.8526	248	241
1043	11.9686	11.8643	257	273
1044	11.9804	11.876	229	247
1045	11.9922	11.8877	220	270
1046	12.004	11.8994	242	269
1047	12.0158	11.9111	251	262
1048	12.0276	11.9228	242	250
1049	12.0394	11.9345	242	254
1050	12.0512	11.9462	237	251
1051	12.063	11.9579	244	261
1052	12.0748	11.9696	235	246
1053	12.0866	11.9813	261	218
1054	12.0984	11.993	239	239
1055	12.1102	12.0047	236	264
1056	12.122	12.0164	244	274
1057	12.1338	12.0281	252	258
1058	12.1456	12.0398	243	284
1059	12.1574	12.0515	239	249
1060	12.1692	12.0632	252	218
1061	12.181	12.0749	280	241
1062	12.1928	12.0866	285	259
1063	12.2046	12.0983	229	246
1064	12.2164	12.11	231	230
1065	12.2282	12.1217	223	244
1066	12.24	12.1334	246	252
1067	12.2518	12.1451	270	277
1068	12.2636	12.1568	235	228
1069	12.2754	12.1685	250	294
1070	12.2872	12.1802	246	254
1071	12.299	12.1919	255	246
1072	12.3108	12.2036	251	292
1073	12.3226	12.2153	244	269
1074	12.3344	12.227	223	237
1075	12.3462	12.2387	252	253
1076	12.358	12.2504	238	249
1077	12.3698	12.2621	227	274
1078	12.3816	12.2738	223	250
1079	12.3934	12.2855	225	253
1080	12.4052	12.2972	247	256
1081	12.417	12.3089	266	231
1082	12.4288	12.3206	251	255
1083	12.4406	12.3323	262	243
1084	12.4524	12.344	235	261
1085	12.4642	12.3557	252	255
1086	12.476	12.3674	250	245
1087	12.4878	12.3791	288	264
1088	12.4996	12.3908	242	252
1089	12.5114	12.4025	258	245
1090	12.5232	12.4142	268	256
1091	12.535	12.4259	255	253
1092	12.5468	12.4376	258	242
1093	12.5586	12.4493	235	254
1094	12.5704	12.461	258	251
1095	12.5822	12.4727	240	228
1096	12.594	12.4844	269	232
1097	12.6058	12.4961	254	255
1098	12.6176	12.5078	255	254
1099	12.6294	12.5195	279	261
1100	12.6412	12.5312	238	219
1101	12.653	12.5429	242	292
1102	12.6648	12.5546	266	262
1103	12.6766	12.5663	280	273
1104	12.6884	12.578	249	237
1105	12.7002	12.5897	230	238
1106	12.712	12.6014	251	266
1107	12.7238	12.6131	244	271
1108	12.7356	12.6248	260	281
1109	12.7474	12.6365	242	240
1110	12.7592	12.6482	217	236
1111	12.771	12.6599	235	238
1112	12.7828	12.6716	242	258
1113	12.7946	12.6833	236	253
1114	12.8064	12.695	247	285
1115	12.8182	12.7067	227	260
1116	12.83	12.7184	257	276
1117	12.8418	12.7301	253	246
1118	12.8536	12.7418	260	256
1119	12.8654	12.7535	221	286
1120	12.8772	12.7652	252	275
1121	12.889	12.7769	224	290
1122	12.9008	12.7886	247	229
1123	12.9126	12.8003	245	246
1124	12.9244	12.812	239	262
1125	12.9362	12.8237	226	253
1126	12.948	12.8354	246	274
1127	12.9598	12.8471	226	253
1128	12.9716	12.8588	208	257
1129	12.9834	12.8705	201	248
1130	12.9952	12.8822	219	263
1131	13.007	12.8939	236	255
1132	13.0188	12.9056	224	273
1133	13.0306	12.9173	227	271
1134	13.0424	12.929	228	274
1135	13.0542	12.9407	264	246
1136	13.066	12.9524	258	232
1137	13.0778	12.9641	232	265
1138	13.0896	12.9758	247	263
1139	13.1014	12.9875	233	252
1140	13.1132	12.9992	244	263
1141	13.125	13.0109	235	233
1142	13.1368	13.0226	254	231
1143	13.1486	13.0343	235	229
1144	13.1604	13.046	213	245
1145	13.1722	13.0577	229	247
1146	13.184	13.0694	247	239
1147	13.1958	13.0811	223	250
1148	13.2076	13.0928	246	240
1149	13.2194	13.1045	268	250
1150	13.2312	13.1162	248	237
1151	13.243	13.1279	250	269
1152	13.2548	13.1396	256	230
1153	13.2666	13.1513	240	248
1154	13.2784	13.163	265	267
1155	13.2902	13.1747	261	236
1156	13.302	13.1864	239	258
1157	13.3138	13.1981	292	257
1158	13.3256	13.2098	252	248
1159	13.3374	13.2215	248	253
1160	13.3492	13.2332	252	246
1161	13.361	13.2449	242	272
1162	13.3728	13.2566	270	243
1163	13.3846	13.2683	258	241
1164	13.3964	13.28	268	257
1165	13.4082	13.2917	243	237
1166	13.42	13.3034	243	265
1167	13.4318	13.3151	263	228
1168	13.4436	13.3268	263	253
1169	13.4554	13.3385	260	277
1170	13.4672	13.3502	246	259
1171	13.479	13.3619	233	239
1172	13.4908	13.3736	247	263
1173	13.5026	13.3853	254	280
1174	13.5144	13.397	257	247
1175	13.5262	13.4087	245	224
1176	13.538	13.4204	231	242
1177	13.5498	13.4321	210	237
1178	13.5616	13.4438	222	221
1179	13.5734	13.4555	261	253
1180	13.5852	13.4672	224	244
1181	13.597	13.4789	252	239
1182	13.6088	13.4906	209	233
1183	13.6206	13.5023	242	234
1184	13.6324	13.514	248	245
1185	13.6442	13.5257	252	256
1186	13.656	13.5374	235	235
1187	13.6678	13.5491	214	248
1188	13.6796	13.5608	213	245
1189	13.6914	13.5725	236	214
1190	13.7032	13.5842	240	241
1191	13.715	13.5959	220	243
1192	13.7268	13.6076	253	240
1193	13.7386	13.6193	220	241
1194	13.7504	13.631	219	266
1195	13.7622	13.6427	232	211
1196	13.774	13.6544	239	251
1197	13.7858	13.6661	217	242
1198	13.7976	13.6778	241	257
1199	13.8094	13.6895	250	241
1200	13.8212	13.7012	227	248
1201	13.833	13.7129	239	225
1202	13.8448	13.7246	228	219
1203	13.8566	13.7363	247	222
1204	13.8684	13.748	203	236
1205	13.8802	13.7597	244	232
1206	13.892	13.7714	238	253
1207	13.9038	13.7831	231	262
1208	13.9156	13.7948	235	216
1209	13.9274	13.8065	218	235
1210	13.9392	13.8182	236	237
1211	13.951	13.8299	239	255
1212	13.9628	13.8416	221	253
1213	13.9746	13.8533	219	235
1214	13.9864	13.865	260	252
1215	13.9982	13.8767	260	258
1216	14.01	13.8884	228	251
1217	14.0218	13.9001	221	256
1218	14.0336	13.9118	216	246
1219	14.0454	13.9235	241	258
1220	14.0572	13.9352	249	258
1221	14.069	13.9469	238	269
1222	14.0808	13.9586	286	261
1223	14.0926	13.9703	254	253
1224	14.1044	13.982	294	277
1225	14.1162	13.9937	278	275
1226	14.128	14.0054	271	278
1227	14.1398	14.0171	299	281
1228	14.1516	14.0288	278	271
1229	14.1634	14.0405	299	315
1230	14.1752	14.0522	271	285
1231	14.187	14.0639	274	296
1232	14.1988	14.0756	303	302
1233	14.2106	14.0873	269	294
1234	14.2224	14.099	235	292
1235	14.2342	14.1107	257	330
1236	14.246	14.1224	235	285
1237	14.2578	14.1341	257	289
1238	14.2696	14.1458	238	255
1239	14.2814	14.1575	234	256
1240	14.2932	14.1692	243	264
1241	14.305	14.1809	240	257
1242	14.3168	14.1926	225	223
1243	14.3286	14.2043	211	223
1244	14.3404	14.216	220	245
1245	14.3522	14.2277	209	266
1246	14.364	14.2394	223	242
1247	14.3758	14.2511	240	221
1248	14.3876	14.2628	221	233
1249	14.3994	14.2745	217	241
1250	14.4112	14.2862	237	204
1251	14.423	14.2979	220	237
1252	14.4348	14.3096	237	252
1253	14.4466	14.3213	200	216
1254	14.4584	14.333	211	203
1255	14.4702	14.3447	207	241
1256	14.482	14.3564	213	216
1257	14.4938	14.3681	189	195
1258	14.5056	14.3798	213	245
1259	14.5174	14.3915	231	238
1260	14.5292	14.4032	246	236
1261	14.541	14.4149	223	221
1262	14.5528	14.4266	239	205
1263	14.5646	14.4383	225	216
1264	14.5764	14.45	231	233
1265	14.5882	14.4617	227	235
1266	14.6	14.4734	221	252
1267	14.6118	14.4851	223	198
1268	14.6236	14.4968	229	222
1269	14.6354	14.5085	232	209
1270	14.6472	14.5202	224	211
1271	14.659	14.5319	237	225
1272	14.6708	14.5436	213	215
1273	14.6826	14.5553	226	203
1274	14.6944	14.567	220	248
1275	14.7062	14.5787	219	246
1276	14.718	14.5904	215	220
1277	14.7298	14.6021	216	234
1278	14.7416	14.6138	219	236
1279	14.7534	14.6255	197	228
1280	14.7652	14.6372	220	221
1281	14.777	14.6489	221	221
1282	14.7888	14.6606	236	241
1283	14.8006	14.6723	246	238
1284	14.8124	14.684	211	261
1285	14.8242	14.6957	228	244
1286	14.836	14.7074	240	241
1287	14.8478	14.7191	232	266
1288	14.8596	14.7308	226	220
1289	14.8714	14.7425	225	224
1290	14.8832	14.7542	229	246
1291	14.895	14.7659	259	246
1292	14.9068	14.7776	209	244
1293	14.9186	14.7893	200	249
1294	14.9304	14.801	227	249
1295	14.9422	14.8127	239	281
1296	14.954	14.8244	242	234
1297	14.9658	14.8361	237	227
1298	14.9776	14.8478	224	258
1299	14.9894	14.8595	227	238
1300	15.0012	14.8712	224	249
1301	15.013	14.8829	237	245
1302	15.0248	14.8946	220	217
1303	15.0366	14.9063	228	245
1304	15.0484	14.918	225	249
1305	15.0602	14.9297	221	242
1306	15.072	14.9414	231	225
1307	15.0838	14.9531	202	243
1308	15.0956	14.9648	206	241
1309	15.1074	14.9765	222	197
1310	15.1192	14.9882	201	207
1311	15.131	14.9999	213	257
1312	15.1428	15.0116	195	237
1313	15.1546	15.0233	206	238
1314	15.1664	15.035	224	250
1315	15.1782	15.0467	222	221
1316	15.19	15.0584	189	263
1317	15.2018	15.0701	188	212
1318	15.2136	15.0818	204	238
1319	15.2254	15.0935	225	250
1320	15.2372	15.1052	209	225
1321	15.249	15.1169	194	245
1322	15.2608	15.1286	200	224
1323	15.2726	15.1403	210	235
1324	15.2844	15.152	206	246
1325	15.2962	15.1637	226	239
1326	15.308	15.1754	214	242
1327	15.3198	15.1871	216	245
1328	15.3316	15.1988	193	227
1329	15.3434	15.2105	213	255
1330	15.3552	15.2222	204	238
1331	15.367	15.2339	228	224
1332	15.3788	15.2456	230	243
1333	15.3906	15.2573	221	208
1334	15.4024	15.269	231	237
1335	15.4142	15.2807	222	239
1336	15.426	15.2924	219	206
1337	15.4378	15.3041	213	229
1338	15.4496	15.3158	199	216
1339	15.4614	15.3275	212	239
1340	15.4732	15.3392	208	257
1341	15.485	15.3509	216	236
1342	15.4968	15.3626	206	228
1343	15.5086	15.3743	252	245
1344	15.5204	15.386	196	244
1345	15.5322	15.3977	214	215
1346	15.544	15.4094	164	236
1347	15.5558	15.4211	216	242
1348	15.5676	15.4328	238	232
1349	15.5794	15.4445	199	199
1350	15.5912	15.4562	223	246
1351	15.603	15.4679	215	240
1352	15.6148	15.4796	232	242
1353	15.6266	15.4913	212	226
1354	15.6384	15.503	245	256
1355	15.6502	15.5147	226	244
1356	15.662	15.5264	265	216
1357	15.6738	15.5381	225	227
1358	15.6856	15.5498	243	227
1359	15.6974	15.5615	187	238
1360	15.7092	15.5732	238	241
1361	15.721	15.5849	227	243
1362	15.7328	15.5966	214	262
1363	15.7446	15.6083	272	227
1364	15.7564	15.62	209	261
1365	15.7682	15.6317	245	209
1366	15.78	15.6434	191	252
1367	15.7918	15.6551	214	220
1368	15.8036	15.6668	227	250
1369	15.8154	15.6785	246	237
1370	15.8272	15.6902	248	253
1371	15.839	15.7019	215	247
1372	15.8508	15.7136	226	235
1373	15.8626	15.7253	239	257
1374	15.8744	15.737	222	257
1375	15.8862	15.7487	222	229
1376	15.898	15.7604	226	249
1377	15.9098	15.7721	227	246
1378	15.9216	15.7838	220	229
1379	15.9334	15.7955	225	271
1380	15.9452	15.8072	220	255
1381	15.957	15.8189	242	224
1382	15.9688	15.8306	217	194
1383	15.9806	15.8423	214	215
1384	15.9924	15.854	198	228
1385	16.0042	15.8657	211	222
1386	16.016	15.8774	197	228
1387	16.0278	15.8891	217	235
1388	16.0396	15.9008	224	221
1389	16.0514	15.9125	210	211
1390	16.0632	15.9242	181	210
1391	16.075	15.9359	187	230
1392	16.0868	15.9476	192	233
1393	16.0986	15.9593	229	246
1394	16.1104	15.971	192	212
1395	16.1222	15.9827	193	222
1396	16.134	15.9944	212	221
1397	16.1458	16.0061	224	224
1398	16.1576	16.0178	212	201
1399	16.1694	16.0295	211	250
1400	16.1812	16.0412	217	211
1401	16.193	16.0529	219	217
1402	16.2048	16.0646	196	225
1403	16.2166	16.0763	230	236
1404	16.2284	16.088	215	218
1405	16.2402	16.0997	210	219
1406	16.252	16.1114	220	188
1407	16.2638	16.1231	200	230
1408	16.2756	16.1348	198	216
1409	16.2874	16.1465	207	227
1410	16.2992	16.1582	181	223
1411	16.311	16.1699	195	222
1412	16.3228	16.1816	222	246
1413	16.3346	16.1933	215	220
1414	16.3464	16.205	176	231
1415	16.3582	16.2167	191	211
1416	16.37	16.2284	185	235
1417	16.3818	16.2401	223	203
1418	16.3936	16.2518	226	213
1419	16.4054	16.2635	205	259
1420	16.4172	16.2752	191	232
1421	16.429	16.2869	220	216
1422	16.4408	16.2986	204	224
1423	16.4526	16.3103	209	230
1424	16.4644	16.322	184	221
1425	16.4762	16.3337	204	221
1426	16.488	16.3454	226	211
1427	16.4998	16.3571	189	220
1428	16.5116	16.3688	173	214
1429	16.5234	16.3805	201	221
1430	16.5352	16.3922	185	213
1431	16.547	16.4039	215	224
1432	16.5588	16.4156	207	217
1433	16.5706	16.4273	212	213
1434	16.5824	16.439	199	209
1435	16.5942	16.4507	212	205
1436	16.606	16.4624	193	228
1437	16.6178	16.4741	232	228
1438	16.6296	16.4858	217	235
1439	16.6414	16.4975	187	234
1440	16.6532	16.5092	197	226
1441	16.665	16.5209	220	222
1442	16.6768	16.5326	199	257
1443	16.6886	16.5443	208	220
1444	16.7004	16.556	199	215
1445	16.7122	16.5677	190	224
1446	16.724	16.5794	214	223
1447	16.7358	16.5911	199	241
1448	16.7476	16.6028	201	187
1449	16.7594	16.6145	213	210
1450	16.7712	16.6262	192	220
1451	16.783	16.6379	213	225
1452	16.7948	16.6496	199	234
1453	16.8066	16.6613	204	222
1454	16.8184	16.673	191	209
1455	16.8302	16.6847	214	209
1456	16.842	16.6964	208	194
1457	16.8538	16.7081	208	235
1458	16.8656	16.7198	178	236
1459	16.8774	16.7315	201	214
1460	16.8892	16.7432	175	212
1461	16.901	16.7549	223	193
1462	16.9128	16.7666	189	233
1463	16.9246	16.7783	194	217
1464	16.9364	16.79	176	199
1465	16.9482	16.8017	211	220
1466	16.96	16.8134	182	203
1467	16.9718	16.8251	194	219
1468	16.9836	16.8368	188	213
1469	16.9954	16.8485	218	222
1470	17.0072	16.8602	218	202
1471	17.019	16.8719	212	226
1472	17.0308	16.8836	203	206
1473	17.0426	16.8953	201	189
1474	17.0544	16.907	200	207
1475	17.0662	16.9187	214	226
1476	17.078	16.9304	182	220
1477	17.0898	16.9421	225	193
1478	17.1016	16.9538	200	207
1479	17.1134	16.9655	195	197
1480	17.1252	16.9772	175	220
1481	17.137	16.9889	194	213
1482	17.1488	17.0006	192	229
1483	17.1606	17.0123	196	249
1484	17.1724	17.024	197	220
1485	17.1842	17.0357	191	197
1486	17.196	17.0474	207	200
1487	17.2078	17.0591	182	231
1488	17.2196	17.0708	187	212
1489	17.2314	17.0825	219	236
1490	17.2432	17.0942	223	193
1491	17.255	17.1059	236	245
1492	17.2668	17.1176	198	228
1493	17.2786	17.1293	188	230
1494	17.2904	17.141	224	233
1495	17.3022	17.1527	225	212
1496	17.314	17.1644	232	213
1497	17.3258	17.1761	193	204
1498	17.3376	17.1878	207	211
1499	17.3494	17.1995	210	208
1500	17.3612	17.2112	207	223
1501	17.373	17.2229	239	248
1502	17.3848	17.2346	210	215
1503	17.3966	17.2463	215	203
1504	17.4084	17.258	246	219
1505	17.4202	17.2697	212	227
1506	17.432	17.2814	233	249
1507	17.4438	17.2931	216	204
1508	17.4556	17.3048	199	247
1509	17.4674	17.3165	234	233
1510	17.4792	17.3282	200	217
1511	17.491	17.3399	201	245
1512	17.5028	17.3516	194	235
1513	17.5146	17.3633	199	226
1514	17.5264	17.375	219	208
1515	17.5382	17.3867	201	221
1516	17.55	17.3984	208	228
1517	17.5618	17.4101	213	233
1518	17.5736	17.4218	245	221
1519	17.5854	17.4335	232	249
1520	17.5972	17.4452	200	252
1521	17.609	17.4569	206	251
1522	17.6208	17.4686	219	235
1523	17.6326	17.4803	193	270
1524	17.6444	17.492	188	228
1525	17.6562	17.5037	204	240
1526	17.668	17.5154	194	219
1527	17.6798	17.5271	231	223
1528	17.6916	17.5388	198	245
1529	17.7034	17.5505	235	218
1530	17.7152	17.5622	212	235
1531	17.727	17.5739	228	265
1532	17.7388	17.5856	228	250
1533	17.7506	17.5973	241	233
1534	17.7624	17.609	218	224
1535	17.7742	17.6207	186	231
1536	17.786	17.6324	243	220
1537	17.7978	17.6441	239	216
1538	17.8096	17.6558	222	244
1539	17.8214	17.6675	244	250
1540	17.8332	17.6792	235	272
1541	17.845	17.6909	228	252
1542	17.8568	17.7026	221	258
1543	17.8686	17.7143	241	240
1544	17.8804	17.726	227	226
1545	17.8922	17.7377	209	267
1546	17.904	17.7494	212	227
1547	17.9158	17.7611	221	262
1548	17.9276	17.7728	229	236
1549	17.9394	17.7845	218	250
1550	17.9512	17.7962	219	221
1551	17.963	17.8079	273	241
1552	17.9748	17.8196	219	258
1553	17.9866	17.8313	276	254
1554	17.9984	17.843	264	284
1555	18.0102	17.8547	242	252
1556	18.022	17.8664	241	243
1557	18.0338	17.8781	236	256
1558	18.0456	17.8898	247	235
1559	18.0574	17.9015	242	274
1560	18.0692	17.9132	255	246
1561	18.081	17.9249	246	252
1562	18.0928	17.9366	254	252
1563	18.1046	17.9483	282	230
1564	18.1164	17.96	257	253
1565	18.1282	17.9717	248	241
1566	18.14	17.9834	269	271
1567	18.1518	17.9951	276	276
1568	18.1636	18.0068	273	253
1569	18.1754	18.0185	284	254
1570	18.1872	18.0302	291	265
1571	18.199	18.0419	272	271
1572	18.2108	18.0536	318	262
1573	18.2226	18.0653	259	302
1574	18.2344	18.077	292	267
1575	18.2462	18.0887	313	275
1576	18.258	18.1004	295	285
1577	18.2698	18.1121	303	257
1578	18.2816	18.1238	298	306
1579	18.2934	18.1355	326	275
1580	18.3052	18.1472	334	288
1581	18.317	18.1589	348	302
1582	18.3288	18.1706	301	295
1583	18.3406	18.1823	367	308
1584	18.3524	18.194	351	305
1585	18.3642	18.2057	366	300
1586	18.376	18.2174	333	307
1587	18.3878	18.2291	388	318
1588	18.3996	18.2408	389	335
1589	18.4114	18.2525	402	387
1590	18.4232	18.2642	390	338
1591	18.435	18.2759	457	308
1592	18.4468	18.2876	451	351
1593	18.4586	18.2993	415	368
1594	18.4704	18.311	475	318
1595	18.4822	18.3227	511	351
1596	18.494	18.3344	454	369
1597	18.5058	18.3461	504	369
1598	18.5176	18.3578	504	380
1599	18.5294	18.3695	512	432
1600	18.5412	18.3812	534	414
1601	18.553	18.3929	547	420
1602	18.5648	18.4046	580	438
1603	18.5766	18.4163	581	449
1604	18.5884	18.428	539	390
1605	18.6002	18.4397	637	424
1606	18.612	18.4514	656	452
1607	18.6238	18.4631	665	464
1608	18.6356	18.4748	607	498
1609	18.6474	18.4865	694	507
1610	18.6592	18.4982	654	505
1611	18.671	18.5099	718	537
1612	18.6828	18.5216	726	535
1613	18.6946	18.5333	701	578
1614	18.7064	18.545	679	583
1615	18.7182	18.5567	731	615
1616	18.73	18.5684	718	596
1617	18.7418	18.5801	747	574
1618	18.7536	18.5918	721	621
1619	18.7654	18.6035	811	636
1620	18.7772	18.6152	742	654
1621	18.789	18.6269	725	704
1622	18.8008	18.6386	754	698
1623	18.8126	18.6503	777	706
1624	18.8244	18.662	739	709
1625	18.8362	18.6737	745	744
1626	18.848	18.6854	721	788
1627	18.8598	18.6971	771	822
1628	18.8716	18.7088	725	784
1629	18.8834	18.7205	766	797
1630	18.8952	18.7322	745	800
1631	18.907	18.7439	712	810
1632	18.9188	18.7556	657	881
1633	18.9306	18.7673	733	831
1634	18.9424	18.779	673	842
1635	18.9542	18.7907	668	810
1636	18.966	18.8024	648	766
1637	18.9778	18.8141	639	815
1638	18.9896	18.8258	632	828
1639	19.0014	18.8375	590	826
1640	19.0132	18.8492	603	861
1641	19.025	18.8609	575	782
1642	19.0368	18.8726	597	834
1643	19.0486	18.8843	556	768
1644	19.0604	18.896	527	830
1645	19.0722	18.9077	551	818
1646	19.084	18.9194	501	771
1647	19.0958	18.9311	515	818
1648	19.1076	18.9428	488	748
1649	19.1194	18.9545	490	770
1650	19.1312	18.9662	456	744
1651	19.143	18.9779	436	739
1652	19.1548	18.9896	436	668
1653	19.1666	19.0013	423	684
1654	19.1784	19.013	429	650
1655	19.1902	19.0247	393	640
1656	19.202	19.0364	402	625
1657	19.2138	19.0481	380	626
1658	19.2256	19.0598	407	621
1659	19.2374	19.0715	341	593
1660	19.2492	19.0832	329	596
1661	19.261	19.0949	348	564
1662	19.2728	19.1066	329	534
1663	19.2846	19.1183	311	551
1664	19.2964	19.13	284	502
1665	19.3082	19.1417	282	510
1666	19.32	19.1534	302	496
1667	19.3318	19.1651	268	483
1668	19.3436	19.1768	298	472
1669	19.3554	19.1885	292	449
1670	19.3672	19.2002	259	433
1671	19.379	19.2119	296	418
1672	19.3908	19.2236	277	446
1673	19.4026	19.2353	287	403
1674	19.4144	19.247	272	390
1675	19.4262	19.2587	276	398
1676	19.438	19.2704	272	374
1677	19.4498	19.2821	300	362
1678	19.4616	19.2938	250	347
1679	19.4734	19.3055	255	392
1680	19.4852	19.3172	253	352
1681	19.497	19.3289	245	327
1682	19.5088	19.3406	252	300
1683	19.5206	19.3523	246	339
1684	19.5324	19.364	229	288
1685	19.5442	19.3757	238	319
1686	19.556	19.3874	241	285
1687	19.5678	19.3991	250	316
1688	19.5796	19.4108	210	301
1689	19.5914	19.4225	216	293
1690	19.6032	19.4342	220	281
1691	19.615	19.4459	238	305
1692	19.6268	19.4576	218	273
1693	19.6386	19.4693	208	264
1694	19.6504	19.481	198	294
1695	19.6622	19.4927	218	264
1696	19.674	19.5044	190	281
1697	19.6858	19.5161	209	252
1698	19.6976	19.5278	186	235
1699	19.7094	19.5395	178	287
1700	19.7212	19.5512	197	259
1701	19.733	19.5629	184	248
1702	19.7448	19.5746	204	221
1703	19.7566	19.5863	183	223
1704	19.7684	19.598	214	232
1705	19.7802	19.6097	195	234
1706	19.792	19.6214	207	247
1707	19.8038	19.6331	203	255
1708	19.8156	19.6448	187	250
1709	19.8274	19.6565	211	228
1710	19.8392	19.6682	208	249
1711	19.851	19.6799	212	220
1712	19.8628	19.6916	228	236
1713	19.8746	19.7033	238	241
1714	19.8864	19.715	198	224
1715	19.8982	19.7267	219	245
1716	19.91	19.7384	244	244
1717	19.9218	19.7501	262	236
1718	19.9336	19.7618	265	236
1719	19.9454	19.7735	287	242
1720	19.9572	19.7852	301	282
1721	19.969	19.7969	341	290
1722	19.9808	19.8086	372	293
1723	19.9926	19.8203	354	326
1724	20.0044	19.832	390	351
1725	20.0162	19.8437	384	300
1726	20.028	19.8554	403	371
1727	20.0398	19.8671	413	372
1728	20.0516	19.8788	435	409
1729	20.0634	19.8905	473	448
1730	20.0752	19.9022	480	451
1731	20.087	19.9139	563	505
1732	20.0988	19.9256	523	499
1733	20.1106	19.9373	557	488
1734	20.1224	19.949	500	500
1735	20.1342	19.9607	562	555
1736	20.146	19.9724	504	582
1737	20.1578	19.9841	548	646
1738	20.1696	19.9958	558	655
1739	20.1814	20.0075	523	654
1740	20.1932	20.0192	526	651
1741	20.205	20.0309	529	717
1742	20.2168	20.0426	532	675
1743	20.2286	20.0543	494	658
1744	20.2404	20.066	421	702
1745	20.2522	20.0777	443	644
1746	20.264	20.0894	364	606
1747	20.2758	20.1011	341	651
1748	20.2876	20.1128	353	569
1749	20.2994	20.1245	313	593
1750	20.3112	20.1362	310	569
1751	20.323	20.1479	267	556
1752	20.3348	20.1596	240	550
1753	20.3466	20.1713	247	522
1754	20.3584	20.183	215	464
1755	20.3702	20.1947	217	429
1756	20.382	20.2064	220	399
1757	20.3938	20.2181	196	426
1758	20.4056	20.2298	197	356
1759	20.4174	20.2415	196	345
1760	20.4292	20.2532	198	307
1761	20.441	20.2649	183	290
1762	20.4528	20.2766	187	310
1763	20.4646	20.2883	191	246
1764	20.4764	20.3	187	226
1765	20.4882	20.3117	178	224
1766	20.5	20.3234	201	204
1767	20.5118	20.3351	187	185
1768	20.5236	20.3468	184	209
1769	20.5354	20.3585	177	206
1770	20.5472	20.3702	169	198
1771	20.559	20.3819	178	193
1772	20.5708	20.3936	180	219
1773	20.5826	20.4053	158	175
1774	20.5944	20.417	203	226
1775	20.6062	20.4287	175	214
1776	20.618	20.4404	207	181
1777	20.6298	20.4521	192	215
1778	20.6416	20.4638	205	214
1779	20.6534	20.4755	199	197
1780	20.6652	20.4872	178	183
1781	20.677	20.4989	226	204
1782	20.6888	20.5106	209	215
1783	20.7006	20.5223	221	195
1784	20.7124	20.534	229	215
1785	20.7242	20.5457	220	195
1786	20.736	20.5574	218	212
1787	20.7478	20.5691	226	227
1788	20.7596	20.5808	192	202
1789	20.7714	20.5925	196	213
1790	20.7832	20.6042	210	199
1791	20.795	20.6159	199	253
1792	20.8068	20.6276	211	207
1793	20.8186	20.6393	211	203
1794	20.8304	20.651	236	208
1795	20.8422	20.6627	230	231
1796	20.854	20.6744	232	203
1797	20.8658	20.6861	262	230
1798	20.8776	20.6978	208	235
1799	20.8894	20.7095	246	218
1800	20.9012	20.7212	231	242
1801	20.913	20.7329	225	229
1802	20.9248	20.7446	240	234
1803	20.9366	20.7563	248	244
1804	20.9484	20.768	215	232
1805	20.9602	20.7797	237	252
1806	20.972	20.7914	252	261
1807	20.9838	20.8031	224	233
1808	20.9956	20.8148	263	239
1809	21.0074	20.8265	227	244
1810	21.0192	20.8382	259	258
1811	21.031	20.8499	271	255
1812	21.0428	20.8616	240	263
1813	21.0546	20.8733	253	283
1814	21.0664	20.885	239	263
1815	21.0782	20.8967	249	319
1816	21.09	20.9084	261	285
1817	21.1018	20.9201	249	291
1818	21.1136	20.9318	237	272
1819	21.1254	20.9435	244	288
1820	21.1372	20.9552	240	300
1821	21.149	20.9669	237	278
1822	21.1608	20.9786	225	298
1823	21.1726	20.9903	207	302
1824	21.1844	21.002	230	282
1825	21.1962	21.0137	224	260
1826	21.208	21.0254	236	244
1827	21.2198	21.0371	223	273
1828	21.2316	21.0488	211	277
1829	21.2434	21.0605	190	274
1830	21.2552	21.0722	221	268
1831	21.267	21.0839	200	305
1832	21.2788	21.0956	206	280
1833	21.2906	21.1073	212	263
1834	21.3024	21.119	236	275
1835	21.3142	21.1307	205	295
1836	21.326	21.1424	231	265
1837	21.3378	21.1541	213	282
1838	21.3496	21.1658	216	285
1839	21.3614	21.1775	209	255
1840	21.3732	21.1892	180	259
1841	21.385	21.2009	212	260
1842	21.3968	21.2126	193	248
1843	21.4086	21.2243	217	243
1844	21.4204	21.236	196	247
1845	21.4322	21.2477	193	251
1846	21.444	21.2594	194	254
1847	21.4558	21.2711	178	223
1848	21.4676	21.2828	185	261
1849	21.4794	21.2945	154	246
1850	21.4912	21.3062	178	243
1851	21.503	21.3179	171	246
1852	21.5148	21.3296	159	238
1853	21.5266	21.3413	189	224
1854	21.5384	21.353	153	229
1855	21.5502	21.3647	193	246
1856	21.562	21.3764	161	230
1857	21.5738	21.3881	165	209
1858	21.5856	21.3998	135	232
1859	21.5974	21.4115	157	209
1860	21.6092	21.4232	164	241
1861	21.621	21.4349	164	187
1862	21.6328	21.4466	162	221
1863	21.6446	21.4583	144	220
1864	21.6564	21.47	161	205
1865	21.6682	21.4817	174	212
1866	21.68	21.4934	183	208
1867	21.6918	21.5051	171	215
1868	21.7036	21.5168	151	219
1869	21.7154	21.5285	167	204
1870	21.7272	21.5402	141	197
1871	21.739	21.5519	149	215
1872	21.7508	21.5636	133	204
1873	21.7626	21.5753	140	219
1874	21.7744	21.587	145	204
1875	21.7862	21.5987	178	204
1876	21.798	21.6104	152	187
1877	21.8098	21.6221	144	192
1878	21.8216	21.6338	146	176
1879	21.8334	21.6455	141	180
1880	21.8452	21.6572	154	182
1881	21.857	21.6689	141	181
1882	21.8688	21.6806	144	184
1883	21.8806	21.6923	150	174
1884	21.8924	21.704	143	199
1885	21.9042	21.7157	139	190
1886	21.916	21.7274	130	170
1887	21.9278	21.7391	156	178
1888	21.9396	21.7508	152	185
1889	21.9514	21.7625	155	175
1890	21.9632	21.7742	144	132
1891	21.975	21.7859	163	178
1892	21.9868	21.7976	146	178
1893	21.9986	21.8093	139	193
1894	22.0104	21.821	156	177
1895	22.0222	21.8327	137	181
1896	22.034	21.8444	128	168
1897	22.0458	21.8561	143	154
1898	22.0576	21.8678	138	168
1899	22.0694	21.8795	133	139
1900	22.0812	21.8912	161	156
1901	22.093	21.9029	118	151
1902	22.1048	21.9146	142	179
1903	22.1166	21.9263	132	162
1904	22.1284	21.938	144	184
1905	22.1402	21.9497	157	178
1906	22.152	21.9614	135	163
1907	22.1638	21.9731	119	160
1908	22.1756	21.9848	141	172
1909	22.1874	21.9965	145	176
1910	22.1992	22.0082	135	153
1911	22.211	22.0199	130	163
1912	22.2228	22.0316	148	160
1913	22.2346	22.0433	149	180
1914	22.2464	22.055	130	148
1915	22.2582	22.0667	124	156
1916	22.27	22.0784	116	164
1917	22.2818	22.0901	153	127
1918	22.2936	22.1018	129	163
1919	22.3054	22.1135	121	184
1920	22.3172	22.1252	111	150
1921	22.329	22.1369	145	177
1922	22.3408	22.1486	126	161
1923	22.3526	22.1603	123	152
1924	22.3644	22.172	152	156
1925	22.3762	22.1837	123	160
1926	22.388	22.1954	132	139
1927	22.3998	22.2071	123	167
1928	22.4116	22.2188	119	162
1929	22.4234	22.2305	135	169
1930	22.4352	22.2422	108	159
1931	22.447	22.2539	151	158
1932	22.4588	22.2656	150	156
1933	22.4706	22.2773	142	166
1934	22.4824	22.289	130	157
1935	22.4942	22.3007	122	155
1936	22.506	22.3124	130	151
1937	22.5178	22.3241	177	162
1938	22.5296	22.3358	150	141
1939	22.5414	22.3475	169	150
1940	22.5532	22.3592	179	152
1941	22.565	22.3709	149	165
1942	22.5768	22.3826	166	161
1943	22.5886	22.3943	170	150
1944	22.6004	22.406	145	195
1945	22.6122	22.4177	165	158
1946	22.624	22.4294	171	169
1947	22.6358	22.4411	164	179
1948	22.6476	22.4528	171	200
1949	22.6594	22.4645	172	178
1950	22.6712	22.4762	189	185
1951	22.683	22.4879	171	179
1952	22.6948	22.4996	177	208
1953	22.7066	22.5113	193	228
1954	22.7184	22.523	192	207
1955	22.7302	22.5347	171	207
1956	22.742	22.5464	163	228
1957	22.7538	22.5581	163	228
1958	22.7656	22.5698	164	223
1959	22.7774	22.5815	150	227
1960	22.7892	22.5932	173	238
1961	22.801	22.6049	148	194
1962	22.8128	22.6166	156	183
1963	22.8246	22.6283	144	216
1964	22.8364	22.64	143	181
1965	22.8482	22.6517	142	220
1966	22.86	22.6634	129	201
1967	22.8718	22.6751	155	201
1968	22.8836	22.6868	150	189
1969	22.8954	22.6985	138	180
1970	22.9072	22.7102	112	170
1971	22.919	22.7219	112	176
1972	22.9308	22.7336	101	172
1973	22.9426	22.7453	124	180
1974	22.9544	22.757	135	138
1975	22.9662	22.7687	142	180
1976	22.978	22.7804	127	159
1977	22.9898	22.7921	113	150
1978	23.0016	22.8038	103	130
1979	23.0134	22.8155	106	155
1980	23.0252	22.8272	103	155
1981	23.037	22.8389	139	143
1982	23.0488	22.8506	131	168
1983	23.0606	22.8623	119	131
1984	23.0724	22.874	132	141
1985	23.0842	22.8857	141	143
1986	23.096	22.8974	120	136
1987	23.1078	22.9091	137	131
1988	23.1196	22.9208	124	147
1989	23.1314	22.9325	135	157
1990	23.1432	22.9442	128	133
1991	23.155	22.9559	109	149
1992	23.1668	22.9676	116	142
1993	23.1786	22.9793	144	161
1994	23.1904	22.991	124	144
1995	23.2022	23.0027	117	162
1996	23.214	23.0144	118	133
1997	23.2258	23.0261	111	161
1998	23.2376	23.0378	118	160
1999	23.2494	23.0495	132	169
[truncated: 2,097 more rows]

## Sheet: Deer14
N	Energy (keV)	C_FdG_29022020_13_Cerf14_P	AP_FdG_29022020_12__Cerf14_N	AP_FdG_29022020_14_Cerf14_RN	AP_FdG_29022020_16_Cerf14_N
1	-0.327081	0	0	0	0
2	-0.315265	0	0	0	0
3	-0.30345	0	0	0	0
4	-0.291635	0	0	0	0
5	-0.27982	0	0	0	0
6	-0.268004	0	0	0	0
7	-0.256189	0	0	0	0
8	-0.244374	0	0	0	0
9	-0.232559	0	0	0	0
10	-0.220743	0	0	0	0
11	-0.208928	0	0	0	0
12	-0.197113	0	0	0	0
13	-0.185298	0	0	0	0
14	-0.173482	0	0	0	0
15	-0.161667	0	0	0	0
16	-0.149852	0	0	0	0
17	-0.138036	0	0	0	0
18	-0.126221	0	0	0	0
19	-0.114406	0	0	0	0
20	-0.102591	0	0	0	0
21	-0.0907754	0	0	0	0
22	-0.0789601	0	0	0	0
23	-0.0671448	0	0	0	0
24	-0.0553296	0	0	0	0
25	-0.0435143	0	0	0	0
26	-0.031699	0	0	0	0
27	-0.0198837	0	0	0	0
28	-0.00806847	0	0	0	0
29	0.0037468	0	0	0	0
30	0.0155621	0	0	0	0
31	0.0273773	0	0	0	0
32	0.0391926	0	0	0	0
33	0.0510079	0	0	0	0
34	0.0628231	0	0	0	0
35	0.0746384	0	0	0	0
36	0.0864537	0	0	0	0
37	0.098269	0	0	0	0
38	0.110084	0	0	0	0
39	0.121899	0	0	0	0
40	0.133715	0	0	0	0
41	0.14553	0	0	0	0
42	0.157345	0	0	0	0
43	0.169161	0	0	0	0
44	0.180976	0	0	0	0
45	0.192791	0	0	0	0
46	0.204606	0	0	0	0
47	0.216422	0	0	0	0
48	0.228237	0	0	0	0
49	0.240052	0	0	0	0
50	0.251867	0	0	0	0
51	0.263683	0	0	0	0
52	0.275498	0	0	0	0
53	0.287313	0	0	0	0
54	0.299129	0	0	0	0
55	0.310944	0	0	0	0
56	0.322759	0	0	0	0
57	0.334574	0	0	0	0
58	0.34639	0	0	0	0
59	0.358205	0	0	0	0
60	0.37002	0	0	0	0
61	0.381835	0	0	0	0
62	0.393651	0	0	0	0
63	0.405466	0	0	0	0
64	0.417281	0	0	0	0
65	0.429097	0	0	0	0
66	0.440912	0	0	0	0
67	0.452727	0	0	0	0
68	0.464542	0	0	0	0
69	0.476358	0	0	0	0
70	0.488173	0	0	0	0
71	0.499988	0	0	0	0
72	0.511803	0	0	0	0
73	0.523619	0	0	0	0
74	0.535434	0	0	0	0
75	0.547249	0	0	0	0
76	0.559064	0	0	0	0
77	0.57088	0	0	0	0
78	0.582695	0	0	0	0
79	0.59451	0	0	0	0
80	0.606326	0	0	0	0
81	0.618141	0	0	0	0
82	0.629956	0	0	0	0
83	0.641771	3	0	0	0
84	0.653587	0	2	1	2
85	0.665402	0	2	2	1
86	0.677217	9	3	9	4
87	0.689032	16	23	30	17
88	0.700848	42	47	51	37
89	0.712663	69	64	53	52
90	0.724478	68	64	71	50
91	0.736294	86	92	79	66
92	0.748109	95	95	94	87
93	0.759924	86	101	110	82
94	0.771739	106	108	95	73
95	0.783555	104	115	120	95
96	0.79537	96	102	117	104
97	0.807185	103	90	93	105
98	0.819	115	81	88	86
99	0.830816	73	74	67	84
100	0.842631	64	68	82	76
101	0.854446	69	45	68	69
102	0.866262	67	59	70	54
103	0.878077	64	59	64	66
104	0.889892	64	61	59	53
105	0.901707	61	59	63	42
106	0.913523	51	51	73	56
107	0.925338	60	61	66	60
108	0.937153	65	69	65	67
109	0.948968	91	81	76	71
110	0.960784	78	67	77	75
111	0.972599	93	82	102	89
112	0.984414	102	92	85	77
113	0.996229	87	99	89	110
114	1.00804	90	68	83	89
115	1.01986	87	87	97	78
116	1.03168	84	90	106	73
117	1.04349	97	91	111	69
118	1.05531	90	75	92	68
119	1.06712	96	85	93	76
120	1.07894	74	98	88	78
121	1.09075	64	75	97	70
122	1.10257	80	78	76	81
123	1.11438	75	73	91	76
124	1.1262	58	72	79	73
125	1.13801	74	69	66	81
126	1.14983	87	72	70	64
127	1.16164	89	92	66	59
128	1.17346	70	76	77	65
129	1.18527	83	66	84	73
130	1.19709	94	62	72	61
131	1.2089	96	75	82	67
132	1.22072	102	81	101	74
133	1.23253	78	103	91	78
134	1.24435	82	82	104	92
135	1.25617	86	99	77	85
136	1.26798	79	78	90	69
137	1.2798	82	81	92	72
138	1.29161	100	79	78	75
139	1.30343	78	68	76	81
140	1.31524	66	69	85	74
141	1.32706	64	58	61	62
142	1.33887	86	62	71	62
143	1.35069	74	69	78	66
144	1.3625	69	75	75	69
145	1.37432	80	93	77	67
146	1.38613	65	77	72	59
147	1.39795	89	60	81	69
148	1.40976	61	79	95	61
149	1.42158	95	77	80	52
150	1.43339	86	91	80	55
151	1.44521	90	95	112	64
152	1.45703	80	102	113	80
153	1.46884	112	93	126	77
154	1.48066	120	130	165	94
155	1.49247	114	138	149	102
156	1.50429	124	142	152	117
157	1.5161	129	141	171	115
158	1.52792	136	121	148	93
159	1.53973	136	91	136	95
160	1.55155	105	95	122	95
161	1.56336	110	94	101	80
162	1.57518	86	97	108	69
163	1.58699	105	81	100	83
164	1.59881	92	78	92	76
165	1.61062	75	91	95	77
166	1.62244	83	87	77	78
167	1.63425	103	97	95	65
168	1.64607	80	103	90	79
169	1.65788	92	96	76	58
170	1.6697	99	137	106	87
171	1.68152	127	235	165	95
172	1.69333	164	348	193	116
173	1.70515	220	514	259	172
174	1.71696	281	806	362	215
175	1.72878	407	1080	476	271
176	1.74059	439	1320	557	358
177	1.75241	588	1581	621	455
178	1.76422	546	1633	631	507
179	1.77604	556	1563	623	491
180	1.78785	510	1341	479	473
181	1.79967	394	1065	441	419
182	1.81148	335	749	351	293
183	1.8233	283	593	275	224
184	1.83511	211	413	197	173
185	1.84693	178	301	185	164
186	1.85874	176	236	188	109
187	1.87056	208	216	211	134
188	1.88237	227	213	214	130
189	1.89419	305	246	299	170
190	1.90601	378	238	384	187
191	1.91782	459	320	555	217
192	1.92964	592	457	708	288
193	1.94145	809	498	775	372
194	1.95327	952	649	960	412
195	1.96508	1066	670	1060	494
196	1.9769	1112	699	1087	495
197	1.98871	1079	710	1020	578
198	2.00053	974	684	861	584
199	2.01234	822	566	720	537
200	2.02416	728	479	585	458
201	2.03597	565	429	415	468
202	2.04779	424	401	326	395
203	2.0596	326	318	234	343
204	2.07142	251	259	231	264
205	2.08323	219	166	172	223
206	2.09505	175	166	166	165
207	2.10686	141	130	128	160
208	2.11868	125	124	121	118
209	2.1305	127	98	102	81
210	2.14231	117	96	102	90
211	2.15413	90	95	117	81
212	2.16594	107	97	112	108
213	2.17776	114	93	112	84
214	2.18957	114	103	128	74
215	2.20139	110	97	121	94
216	2.2132	126	105	113	102
217	2.22502	118	123	131	95
218	2.23683	127	119	163	103
219	2.24865	177	118	173	109
220	2.26046	196	150	179	122
221	2.27228	197	167	206	129
222	2.28409	213	190	267	144
223	2.29591	254	234	261	226
224	2.30772	244	202	307	216
225	2.31954	235	227	247	221
226	2.33135	233	226	253	222
227	2.34317	215	223	230	220
228	2.35499	196	174	225	216
229	2.3668	186	150	192	185
230	2.37862	152	146	178	173
231	2.39043	147	135	156	165
232	2.40225	142	102	125	121
233	2.41406	131	97	147	124
234	2.42588	122	113	119	127
235	2.43769	116	118	132	114
236	2.44951	125	103	107	110
237	2.46132	123	115	112	99
238	2.47314	114	112	113	118
239	2.48495	106	109	133	94
240	2.49677	121	85	112	106
241	2.50858	113	109	126	115
242	2.5204	122	107	134	107
243	2.53221	127	128	148	103
244	2.54403	130	114	146	116
245	2.55585	132	103	119	102
246	2.56766	133	118	119	116
247	2.57948	127	101	126	131
248	2.59129	149	129	154	126
249	2.60311	168	145	184	128
250	2.61492	169	163	143	145
251	2.62674	199	208	216	176
252	2.63855	242	205	234	215
253	2.65037	318	298	373	282
254	2.66218	429	365	400	366
255	2.674	562	505	578	489
256	2.68581	676	573	714	628
257	2.69763	770	720	810	759
258	2.70944	898	833	926	941
259	2.72126	1044	925	974	1004
260	2.73307	983	894	959	1034
261	2.74489	977	873	909	1063
262	2.7567	858	769	856	994
263	2.76852	793	641	701	886
264	2.78034	684	535	586	728
265	2.79215	634	508	611	671
266	2.80397	530	523	561	580
267	2.81578	523	449	545	533
268	2.8276	483	570	585	590
269	2.83941	600	550	700	632
270	2.85123	617	613	789	709
271	2.86304	705	628	780	682
272	2.87486	716	688	780	760
273	2.88667	840	781	799	781
274	2.89849	860	772	918	851
275	2.9103	1029	866	1019	912
276	2.92212	1171	971	1042	912
277	2.93393	1348	1048	1210	1040
278	2.94575	1606	1248	1461	1335
279	2.95756	1753	1472	1659	1514
280	2.96938	2027	1605	1799	1627
281	2.98119	2211	1721	1863	1910
282	2.99301	2167	1786	1986	1903
283	3.00483	2188	1757	1832	1881
284	3.01664	1937	1628	1631	1689
285	3.02846	1735	1386	1461	1526
286	3.04027	1510	1125	1204	1358
287	3.05209	1179	925	955	1048
288	3.0639	895	709	759	840
289	3.07572	792	588	653	654
290	3.08753	631	453	587	490
291	3.09935	530	424	524	392
292	3.11116	448	388	492	326
293	3.12298	509	339	455	334
294	3.13479	424	314	476	307
295	3.14661	483	366	499	308
296	3.15842	535	370	520	402
297	3.17024	507	368	501	373
298	3.18205	597	444	563	384
299	3.19387	599	458	593	374
300	3.20568	599	468	608	399
301	3.2175	658	469	676	453
302	3.22932	656	485	620	463
303	3.24113	617	482	602	467
304	3.25295	601	517	651	448
305	3.26476	620	511	628	487
306	3.27658	606	544	664	540
307	3.28839	685	577	707	649
308	3.30021	671	704	760	677
309	3.31202	707	740	877	849
310	3.32384	700	850	917	914
311	3.33565	756	887	997	1046
312	3.34747	794	883	955	1079
313	3.35928	771	869	930	1056
314	3.3711	727	818	983	1040
315	3.38291	666	791	831	966
316	3.39473	682	655	755	816
317	3.40654	600	588	707	727
318	3.41836	561	486	583	579
319	3.43018	598	415	587	502
320	3.44199	506	424	564	422
321	3.45381	595	360	550	342
322	3.46562	533	347	512	332
323	3.47744	533	388	577	308
324	3.48925	554	343	546	296
325	3.50107	644	382	610	325
326	3.51288	658	418	607	337
327	3.5247	727	437	743	402
328	3.53651	755	451	718	397
329	3.54833	879	533	940	455
330	3.56014	1098	654	1104	510
331	3.57196	1309	842	1495	614
332	3.58377	1897	1096	2080	846
333	3.59559	2781	1746	3232	1228
334	3.6074	4470	2778	5105	1731
335	3.61922	7434	4560	8350	2794
336	3.63103	11812	7172	13057	4524
337	3.64285	18391	10831	20376	6955
338	3.65467	27142	15972	29241	10582
339	3.66648	38614	22864	40873	15210
340	3.6783	51524	30033	53652	20351
341	3.69011	64846	37959	65460	26366
342	3.70193	76260	43980	75025	31246
343	3.71374	85809	49319	82971	36405
344	3.72556	88800	50766	83912	38854
345	3.73737	87233	49931	82441	39375
346	3.74919	81620	46470	74795	37262
347	3.761	70560	39570	62894	32990
348	3.77282	56752	31696	49386	27272
349	3.78463	43756	24527	37650	21651
350	3.79645	31574	17561	26531	15742
351	3.80826	21943	12021	17835	10971
352	3.82008	13712	7717	11178	7351
353	3.83189	8331	4716	6542	4538
354	3.84371	4914	2779	3984	2756
355	3.85552	2917	1660	2262	1645
356	3.86734	1674	1039	1458	943
357	3.87916	1082	697	959	638
358	3.89097	837	593	743	444
359	3.90279	802	517	814	495
360	3.9146	860	603	910	403
361	3.92642	1180	774	1244	559
362	3.93823	1509	1008	1626	667
363	3.95005	2172	1414	2318	907
364	3.96186	3079	1958	3319	1333
365	3.97368	4180	2556	4524	1812
366	3.98549	5720	3555	5992	2474
367	3.99731	7361	4451	7825	3095
368	4.00912	9096	5457	9301	3912
369	4.02094	10619	6308	10939	4763
370	4.03275	12095	7122	12012	5460
371	4.04457	13009	7426	12673	5963
372	4.05638	12892	7418	12207	5788
373	4.0682	12126	7261	11423	5914
374	4.08001	10950	6202	9903	5224
375	4.09183	9355	5307	8362	4657
376	4.10365	7551	4246	6461	3868
377	4.11546	5594	3346	4851	2955
378	4.12728	3983	2289	3458	2209
379	4.13909	2767	1552	2313	1571
380	4.15091	1838	1050	1514	1114
381	4.16272	1108	694	942	693
382	4.17454	686	412	569	447
383	4.18635	439	262	336	323
384	4.19817	273	192	233	223
385	4.20998	186	139	190	176
386	4.2218	148	143	158	148
387	4.23361	113	112	135	138
388	4.24543	116	88	114	120
389	4.25724	100	115	127	104
390	4.26906	111	102	115	130
391	4.28087	99	94	140	131
392	4.29269	96	111	132	127
393	4.30451	110	95	121	140
394	4.31632	107	101	120	133
395	4.32814	117	107	122	135
396	4.33995	119	106	131	121
397	4.35177	96	98	136	150
398	4.36358	110	112	144	132
399	4.3754	111	96	146	154
400	4.38721	117	107	140	139
401	4.39903	96	82	154	170
402	4.41084	129	126	189	148
403	4.42266	121	123	211	162
404	4.43447	147	136	254	203
405	4.44629	151	161	324	220
406	4.4581	136	177	353	213
407	4.46992	187	211	414	281
408	4.48173	190	229	475	290
409	4.49355	192	278	501	316
410	4.50536	234	265	544	320
411	4.51718	233	355	603	421
412	4.529	284	355	582	393
413	4.54081	274	368	629	433
414	4.55263	283	372	584	423
415	4.56444	252	340	555	400
416	4.57626	240	302	475	388
417	4.58807	220	259	406	335
418	4.59989	219	229	343	328
419	4.6117	179	219	299	244
420	4.62352	173	209	253	263
421	4.63533	158	178	247	223
422	4.64715	155	159	235	221
423	4.65896	134	141	225	179
424	4.67078	128	151	224	181
425	4.68259	125	152	191	148
426	4.69441	149	163	189	157
427	4.70622	113	148	214	152
428	4.71804	115	139	163	172
429	4.72985	117	146	189	162
430	4.74167	134	142	200	155
431	4.75349	128	115	191	141
432	4.7653	130	145	179	140
433	4.77712	146	140	190	162
434	4.78893	118	125	199	150
435	4.80075	120	135	206	181
436	4.81256	115	111	213	194
437	4.82438	123	131	244	164
438	4.83619	131	144	262	199
439	4.84801	112	148	254	198
440	4.85982	123	141	263	194
441	4.87164	106	162	291	166
442	4.88345	127	141	284	224
443	4.89527	138	142	293	217
444	4.90708	113	179	253	253
445	4.9189	126	195	275	247
446	4.93071	138	184	290	237
447	4.94253	145	199	284	254
448	4.95434	143	225	239	244
449	4.96616	126	222	267	228
450	4.97798	117	222	236	231
451	4.98979	149	230	252	247
452	5.00161	152	249	232	257
453	5.01342	137	230	246	240
454	5.02524	140	209	183	212
455	5.03705	139	180	179	188
456	5.04887	143	173	162	168
457	5.06068	126	157	158	161
458	5.0725	119	149	123	166
459	5.08431	115	121	166	188
460	5.09613	106	133	168	137
461	5.10794	147	121	167	170
462	5.11976	112	112	147	162
463	5.13157	109	107	181	195
464	5.14339	109	110	170	165
465	5.1552	127	121	178	151
466	5.16702	122	110	182	147
467	5.17884	129	116	184	184
468	5.19065	130	128	190	152
469	5.20247	126	131	178	169
470	5.21428	124	143	183	183
471	5.2261	119	125	201	167
472	5.23791	118	115	167	185
473	5.24973	118	103	164	163
474	5.26154	128	122	183	156
475	5.27336	117	116	167	165
476	5.28517	122	141	166	177
477	5.29699	109	146	169	168
478	5.3088	105	128	170	179
479	5.32062	140	124	188	190
480	5.33243	128	116	174	208
481	5.34425	144	163	182	190
482	5.35606	120	127	179	213
483	5.36788	135	156	202	173
484	5.37969	127	148	159	188
485	5.39151	125	141	184	212
486	5.40333	136	163	188	187
487	5.41514	149	161	188	207
488	5.42696	118	173	181	181
489	5.43877	129	140	168	225
490	5.45059	150	131	193	232
491	5.4624	132	175	206	221
492	5.47422	136	178	190	226
493	5.48603	135	170	197	216
494	5.49785	139	158	184	241
495	5.50966	133	140	198	209
496	5.52148	135	157	185	185
497	5.53329	150	144	176	205
498	5.54511	127	160	170	186
499	5.55692	144	154	165	185
500	5.56874	136	143	169	202
501	5.58055	107	153	172	208
502	5.59237	121	154	170	174
503	5.60418	102	171	169	194
504	5.616	113	183	191	193
505	5.62782	123	180	154	190
506	5.63963	123	177	173	194
507	5.65145	144	190	176	184
508	5.66326	130	195	200	185
509	5.67508	118	188	170	184
510	5.68689	124	190	194	176
511	5.69871	148	207	195	201
512	5.71052	140	250	184	199
513	5.72234	139	257	214	197
514	5.73415	150	276	208	200
515	5.74597	141	367	228	198
516	5.75778	170	422	267	210
517	5.7696	149	442	301	206
518	5.78141	154	462	346	226
519	5.79323	150	511	458	216
520	5.80504	176	546	605	254
521	5.81686	186	544	901	253
522	5.82867	204	574	1187	307
523	5.84049	244	552	1558	363
524	5.85231	261	613	2212	474
525	5.86412	295	644	2658	504
526	5.87594	335	666	3360	558
527	5.88775	362	694	4083	683
528	5.89957	366	692	4703	781
529	5.91138	377	706	5176	823
530	5.9232	404	719	5388	892
531	5.93501	390	744	5419	955
532	5.94683	397	673	5311	911
533	5.95864	392	668	4842	857
534	5.97046	350	606	4219	831
535	5.98227	329	537	3647	734
536	5.99409	327	448	3092	640
537	6.0059	258	405	2446	564
538	6.01772	276	352	1866	498
539	6.02953	225	292	1436	428
540	6.04135	198	263	948	343
541	6.05317	191	225	775	284
542	6.06498	186	211	522	248
543	6.0768	169	197	383	242
544	6.08861	138	151	306	189
545	6.10043	160	170	247	202
546	6.11224	149	176	234	193
547	6.12406	145	162	235	203
548	6.13587	164	164	232	223
549	6.14769	154	161	233	224
550	6.1595	126	195	230	202
551	6.17132	146	180	228	191
552	6.18313	155	180	219	227
553	6.19495	127	139	215	221
554	6.20676	160	165	254	209
555	6.21858	170	189	239	236
556	6.23039	158	203	279	244
557	6.24221	177	194	340	221
558	6.25402	174	231	394	250
559	6.26584	189	268	539	283
560	6.27766	248	345	706	356
561	6.28947	309	411	944	441
562	6.30129	351	553	1393	504
563	6.3131	492	747	2025	704
564	6.32492	683	1061	2954	983
565	6.33673	754	1452	4117	1368
566	6.34855	1148	1910	5475	1743
567	6.36036	1417	2482	7329	2309
568	6.37218	1648	3192	9103	2951
569	6.38399	2050	3807	10669	3471
570	6.39581	2485	4632	13167	4460
571	6.40762	2897	5266	14848	5251
572	6.41944	3084	5981	16036	5802
573	6.43125	3315	6018	16710	6294
574	6.44307	3374	6174	16941	6352
575	6.45488	3389	6049	16404	6182
576	6.4667	3075	5570	14983	5870
577	6.47851	2784	4965	13584	5434
578	6.49033	2478	4365	11386	4868
579	6.50215	2095	3695	9756	4262
580	6.51396	1736	2912	7971	3378
581	6.52578	1311	2284	6099	2766
582	6.53759	1049	1721	4528	2091
583	6.54941	853	1311	3611	1686
584	6.56122	640	949	2547	1168
585	6.57304	493	694	1981	932
586	6.58485	415	563	1486	714
587	6.59667	345	394	1074	502
588	6.60848	307	326	782	440
589	6.6203	276	249	631	388
590	6.63211	246	215	433	285
591	6.64393	200	198	394	246
592	6.65574	209	214	359	238
593	6.66756	199	209	291	236
594	6.67937	216	192	277	226
595	6.69119	199	180	192	221
596	6.703	184	167	251	235
597	6.71482	217	211	262	200
598	6.72664	179	194	235	213
599	6.73845	183	220	233	206
600	6.75027	187	206	243	217
601	6.76208	191	231	220	201
602	6.7739	196	213	225	207
603	6.78571	179	250	234	235
604	6.79753	184	295	242	217
605	6.80934	165	293	236	229
606	6.82116	180	289	212	205
607	6.83297	219	312	264	215
608	6.84479	177	308	229	226
609	6.8566	184	323	275	215
610	6.86842	198	330	297	230
611	6.88023	193	356	279	249
612	6.89205	199	312	277	247
613	6.90386	207	354	341	252
614	6.91568	218	359	352	228
615	6.9275	210	337	405	273
616	6.93931	238	376	441	249
617	6.95113	233	374	521	290
618	6.96294	235	406	622	292
619	6.97476	266	405	668	335
620	6.98657	284	464	886	384
621	6.99839	352	531	1072	428
622	7.0102	358	606	1219	535
623	7.02202	446	690	1574	566
624	7.03383	477	771	1755	643
625	7.04565	518	908	2046	793
626	7.05746	561	943	2158	826
627	7.06928	594	992	2424	968
628	7.08109	636	1074	2572	1043
629	7.09291	678	1109	2599	1060
630	7.10472	609	1123	2518	1099
631	7.11654	600	1049	2353	1094
632	7.12835	598	1060	2221	1005
633	7.14017	612	943	2013	945
634	7.15199	529	747	1773	893
635	7.1638	482	667	1491	794
636	7.17562	390	645	1173	585
637	7.18743	379	459	965	553
638	7.19925	330	428	724	463
639	7.21106	316	376	627	408
640	7.22288	264	314	436	327
641	7.23469	252	262	346	253
642	7.24651	210	208	305	246
643	7.25832	184	226	232	252
644	7.27014	199	197	256	223
645	7.28195	184	205	234	227
646	7.29377	211	174	226	210
647	7.30558	203	191	221	192
648	7.3174	177	219	218	183
649	7.32921	185	174	212	213
650	7.34103	173	189	258	214
651	7.35284	180	176	202	219
652	7.36466	177	168	249	228
653	7.37648	162	194	247	227
654	7.38829	174	203	231	225
655	7.40011	182	228	237	237
656	7.41192	173	186	263	252
657	7.42374	180	209	236	235
658	7.43555	200	220	249	231
659	7.44737	187	243	234	251
660	7.45918	200	244	246	242
661	7.471	203	254	281	246
662	7.48281	183	272	267	245
663	7.49463	191	284	271	257
664	7.50644	208	266	269	293
665	7.51826	214	257	260	245
666	7.53007	215	274	226	297
667	7.54189	224	257	248	288
668	7.5537	187	235	233	250
669	7.56552	180	239	239	288
670	7.57733	172	235	227	238
671	7.58915	179	253	219	228
672	7.60097	196	197	236	245
673	7.61278	181	231	193	234
674	7.6246	172	207	210	202
675	7.63641	178	205	194	228
676	7.64823	155	204	197	225
677	7.66004	189	197	168	231
678	7.67186	167	183	180	229
679	7.68367	180	194	177	212
680	7.69549	178	196	193	211
681	7.7073	148	184	183	204
682	7.71912	156	197	200	207
683	7.73093	163	202	170	223
684	7.74275	177	194	182	234
685	7.75456	136	196	164	220
686	7.76638	134	176	172	221
687	7.77819	158	193	167	245
688	7.79001	131	196	166	275
689	7.80183	164	193	182	196
690	7.81364	136	165	153	212
691	7.82546	150	184	161	224
692	7.83727	133	214	140	233
693	7.84909	122	187	174	219
694	7.8609	155	204	167	200
695	7.87272	161	179	170	230
696	7.88453	126	198	164	221
697	7.89635	154	199	157	200
698	7.90816	159	207	163	211
699	7.91998	151	219	171	227
700	7.93179	167	247	155	213
701	7.94361	157	227	145	234
702	7.95542	158	217	198	203
703	7.96724	162	226	159	242
704	7.97905	171	190	175	220
705	7.99087	154	219	177	200
706	8.00268	170	210	167	255
707	8.0145	168	202	171	251
708	8.02632	170	233	188	218
709	8.03813	160	237	164	236
710	8.04995	168	210	178	245
711	8.06176	179	234	186	258
712	8.07358	166	240	174	241
713	8.08539	170	212	183	251
714	8.09721	171	226	179	279
715	8.10902	184	213	173	283
716	8.12084	172	199	193	273
717	8.13265	178	221	182	260
718	8.14447	161	205	193	257
719	8.15628	145	202	162	266
720	8.1681	168	204	146	233
721	8.17991	150	196	187	250
722	8.19173	173	208	160	223
723	8.20354	170	186	158	252
724	8.21536	174	186	181	227
725	8.22717	165	219	163	209
726	8.23899	191	184	171	241
727	8.25081	181	186	190	221
728	8.26262	176	214	169	215
729	8.27444	198	202	137	216
730	8.28625	167	236	176	234
731	8.29807	209	243	174	219
732	8.30988	202	227	171	242
733	8.3217	199	231	173	217
734	8.33351	185	251	176	237
735	8.34533	193	254	190	253
736	8.35714	196	237	185	227
737	8.36896	194	249	209	257
738	8.38077	160	253	175	226
739	8.39259	181	251	161	237
740	8.4044	198	281	175	240
741	8.41622	188	245	184	242
742	8.42803	180	242	173	245
743	8.43985	221	231	197	252
744	8.45166	167	239	159	235
745	8.46348	197	230	173	233
746	8.4753	201	216	195	253
747	8.48711	186	203	206	219
748	8.49893	225	246	172	215
749	8.51074	205	242	191	234
750	8.52256	224	227	178	261
751	8.53437	208	236	171	267
752	8.54619	231	228	164	267
753	8.558	217	233	217	258
754	8.56982	226	233	207	266
755	8.58163	249	244	235	229
756	8.59345	231	258	259	291
757	8.60526	225	257	253	270
758	8.61708	221	235	238	259
759	8.62889	245	297	260	321
760	8.64071	276	298	263	264
761	8.65252	264	308	256	295
762	8.66434	268	276	247	300
763	8.67615	264	319	277	324
764	8.68797	250	296	309	336
765	8.69979	299	313	262	291
766	8.7116	256	307	270	306
767	8.72342	235	325	259	281
768	8.73523	245	268	231	283
769	8.74705	258	259	222	271
770	8.75886	216	272	244	249
771	8.77068	214	233	232	303
772	8.78249	210	274	244	267
773	8.79431	207	239	219	304
774	8.80612	202	257	242	277
775	8.81794	249	247	226	302
776	8.82975	200	214	237	253
777	8.84157	188	228	216	254
778	8.85338	206	222	200	246
779	8.8652	216	257	175	231
780	8.87701	217	206	214	263
781	8.88883	184	220	228	257
782	8.90065	196	254	221	256
783	8.91246	207	241	225	251
784	8.92428	199	243	209	259
785	8.93609	206	236	214	252
786	8.94791	205	250	257	247
787	8.95972	189	253	233	255
788	8.97154	215	263	239	253
789	8.98335	222	254	226	256
790	8.99517	206	219	229	243
791	9.00698	188	265	228	250
792	9.0188	177	260	218	245
793	9.03061	183	240	191	253
794	9.04243	210	246	189	246
795	9.05424	228	277	189	252
796	9.06606	199	281	213	243
797	9.07787	176	225	215	254
798	9.08969	224	289	182	229
799	9.1015	185	307	216	213
800	9.11332	194	301	195	234
801	9.12514	204	279	223	236
802	9.13695	201	323	195	227
803	9.14877	216	264	228	264
804	9.16058	189	296	202	276
805	9.1724	193	282	224	284
806	9.18421	203	265	181	225
807	9.19603	200	260	211	259
808	9.20784	185	269	193	248
809	9.21966	178	265	193	239
810	9.23147	223	262	185	235
811	9.24329	179	276	216	258
812	9.2551	204	253	229	242
813	9.26692	188	268	180	267
814	9.27873	220	226	204	235
815	9.29055	205	292	178	257
816	9.30236	222	290	174	234
817	9.31418	192	243	215	266
818	9.32599	200	233	215	282
819	9.33781	196	283	191	260
820	9.34963	196	270	195	260
821	9.36144	209	239	202	222
822	9.37326	194	280	233	244
823	9.38507	207	284	209	283
824	9.39689	196	247	194	245
825	9.4087	214	249	193	214
826	9.42052	215	270	191	261
827	9.43233	205	232	211	245
828	9.44415	201	246	204	262
829	9.45596	209	279	198	273
830	9.46778	223	290	221	255
831	9.47959	236	302	207	268
832	9.49141	222	285	227	281
833	9.50322	212	274	230	265
834	9.51504	226	284	220	278
835	9.52685	236	272	218	274
836	9.53867	222	253	213	268
837	9.55048	230	257	230	267
838	9.5623	222	273	210	318
839	9.57412	215	276	225	304
840	9.58593	229	269	207	311
841	9.59775	221	265	256	300
842	9.60956	239	238	254	346
843	9.62138	205	264	238	351
844	9.63319	238	271	221	365
845	9.64501	245	256	207	332
846	9.65682	216	274	238	330
847	9.66864	219	278	230	318
848	9.68045	216	263	230	329
849	9.69227	211	274	224	351
850	9.70408	219	279	206	321
851	9.7159	218	277	218	340
852	9.72771	219	293	188	321
853	9.73953	207	255	229	310
854	9.75134	237	244	221	308
855	9.76316	232	266	208	270
856	9.77498	230	279	213	302
857	9.78679	214	285	210	310
858	9.79861	244	257	217	309
859	9.81042	229	265	240	287
860	9.82224	211	263	203	317
861	9.83405	244	281	200	291
862	9.84587	219	278	197	316
863	9.85768	252	289	232	284
864	9.8695	212	277	237	254
865	9.88131	233	246	229	311
866	9.89313	228	283	203	265
867	9.90494	218	305	225	277
868	9.91676	228	302	200	278
869	9.92857	210	289	231	282
870	9.94039	234	294	220	290
871	9.9522	191	260	232	239
872	9.96402	224	268	219	273
873	9.97583	222	273	220	264
874	9.98765	232	265	235	268
875	9.99947	220	272	197	260
876	10.0113	225	272	215	306
877	10.0231	241	279	207	284
878	10.0349	246	281	220	276
879	10.0467	212	289	227	298
880	10.0585	216	252	215	267
881	10.0704	223	252	234	275
882	10.0822	251	281	217	279
883	10.094	209	287	213	262
884	10.1058	247	280	197	272
885	10.1176	222	313	237	298
886	10.1294	224	247	202	283
887	10.1412	238	280	201	279
888	10.1531	223	281	220	270
889	10.1649	234	248	214	299
890	10.1767	265	302	223	286
891	10.1885	233	270	214	291
892	10.2003	247	283	229	268
893	10.2121	227	294	214	263
894	10.224	239	279	218	263
895	10.2358	240	297	222	274
896	10.2476	224	263	223	291
897	10.2594	220	285	225	289
898	10.2712	221	258	184	286
899	10.283	215	263	233	299
900	10.2948	232	286	231	282
901	10.3067	223	283	237	274
902	10.3185	219	287	210	280
903	10.3303	197	270	253	262
904	10.3421	229	229	210	298
905	10.3539	215	282	261	266
906	10.3657	236	301	227	308
907	10.3776	208	263	208	262
908	10.3894	237	265	251	256
909	10.4012	212	250	245	288
910	10.413	195	276	178	306
911	10.4248	206	280	213	275
912	10.4366	214	286	224	257
913	10.4484	225	255	222	289
914	10.4603	208	244	258	293
915	10.4721	236	291	207	266
916	10.4839	249	286	249	284
917	10.4957	236	306	253	283
918	10.5075	212	299	232	246
919	10.5193	248	318	206	271
920	10.5312	231	289	218	306
921	10.543	251	308	266	283
922	10.5548	236	298	235	298
923	10.5666	244	341	265	277
924	10.5784	240	326	254	283
925	10.5902	224	324	246	279
926	10.602	249	261	219	297
927	10.6139	202	309	260	301
928	10.6257	227	291	257	288
929	10.6375	219	309	262	287
930	10.6493	204	295	237	243
931	10.6611	205	279	232	302
932	10.6729	226	269	251	296
933	10.6848	209	268	211	277
934	10.6966	196	292	228	273
935	10.7084	224	290	222	289
936	10.7202	238	238	207	268
937	10.732	223	236	223	245
938	10.7438	249	253	232	256
939	10.7556	240	251	227	269
940	10.7675	234	264	233	264
941	10.7793	207	261	244	263
942	10.7911	215	233	207	270
943	10.8029	204	241	245	267
944	10.8147	258	223	197	302
945	10.8265	257	269	198	258
946	10.8383	200	241	225	288
947	10.8502	218	268	228	242
948	10.862	228	276	241	238
949	10.8738	228	228	232	270
950	10.8856	243	274	215	259
951	10.8974	217	252	210	255
952	10.9092	217	250	193	272
953	10.9211	210	269	204	256
954	10.9329	234	232	212	264
955	10.9447	259	249	241	281
956	10.9565	219	252	188	277
957	10.9683	224	260	225	251
958	10.9801	188	249	238	241
959	10.9919	215	270	248	248
960	11.0038	230	258	219	288
961	11.0156	266	267	221	276
962	11.0274	221	281	211	272
963	11.0392	250	277	219	271
964	11.051	244	248	220	251
965	11.0628	216	227	236	233
966	11.0747	217	289	219	265
967	11.0865	232	302	219	265
968	11.0983	213	283	230	284
969	11.1101	221	267	203	268
970	11.1219	231	293	213	282
971	11.1337	205	280	227	279
972	11.1455	236	286	226	271
973	11.1574	243	293	260	257
974	11.1692	263	286	240	243
975	11.181	243	281	212	296
976	11.1928	229	293	228	257
977	11.2046	215	269	237	277
978	11.2164	211	290	224	271
979	11.2283	233	310	229	270
980	11.2401	245	292	250	262
981	11.2519	238	266	202	275
982	11.2637	219	285	239	283
983	11.2755	227	267	219	249
984	11.2873	219	284	208	278
985	11.2991	246	301	226	263
986	11.311	228	260	249	289
987	11.3228	231	287	221	290
988	11.3346	237	270	225	270
989	11.3464	245	280	207	261
990	11.3582	222	255	228	312
991	11.37	235	304	227	284
992	11.3819	275	250	249	279
993	11.3937	233	253	214	279
994	11.4055	252	263	230	253
995	11.4173	268	268	242	308
996	11.4291	272	283	224	275
997	11.4409	249	275	233	298
998	11.4527	233	268	222	283
999	11.4646	244	281	260	299
1000	11.4764	242	268	194	306
1001	11.4882	238	261	213	255
1002	11.5	221	256	242	295
1003	11.5118	252	281	209	311
1004	11.5236	249	272	212	304
1005	11.5355	250	276	234	275
1006	11.5473	259	279	201	316
1007	11.5591	242	262	239	296
1008	11.5709	238	294	232	288
1009	11.5827	252	269	237	313
1010	11.5945	230	297	251	259
1011	11.6063	245	283	232	284
1012	11.6182	248	298	211	286
1013	11.63	251	250	262	271
1014	11.6418	229	264	205	258
1015	11.6536	245	275	230	298
1016	11.6654	257	257	230	315
1017	11.6772	245	255	235	290
1018	11.689	260	279	237	290
1019	11.7009	286	299	246	326
1020	11.7127	286	274	213	324
1021	11.7245	252	283	248	307
1022	11.7363	250	290	269	289
1023	11.7481	264	289	258	267
1024	11.7599	268	308	223	288
1025	11.7718	254	296	220	266
1026	11.7836	212	278	223	255
1027	11.7954	243	312	230	305
1028	11.8072	276	296	255	323
1029	11.819	243	308	237	304
1030	11.8308	232	309	241	287
1031	11.8426	231	270	253	325
1032	11.8545	243	292	213	303
1033	11.8663	258	312	227	334
1034	11.8781	256	321	238	339
1035	11.8899	243	319	249	333
1036	11.9017	259	318	248	346
1037	11.9135	215	319	261	313
1038	11.9254	280	308	241	332
1039	11.9372	252	323	249	352
1040	11.949	266	337	233	305
1041	11.9608	277	322	252	330
1042	11.9726	233	301	254	322
1043	11.9844	269	347	238	372
1044	11.9962	244	310	255	350
1045	12.0081	234	335	283	344
1046	12.0199	265	278	249	311
1047	12.0317	257	304	250	323
1048	12.0435	252	319	225	336
1049	12.0553	254	317	251	319
1050	12.0671	236	290	253	291
1051	12.079	254	313	222	307
1052	12.0908	224	272	248	280
1053	12.1026	230	321	228	314
1054	12.1144	243	285	251	270
1055	12.1262	265	289	226	295
1056	12.138	236	302	222	264
1057	12.1498	226	287	256	307
1058	12.1617	231	258	245	291
1059	12.1735	219	309	249	275
1060	12.1853	248	276	241	292
1061	12.1971	261	281	235	293
1062	12.2089	265	314	250	259
1063	12.2207	268	312	241	301
1064	12.2326	242	257	212	275
1065	12.2444	222	239	229	263
1066	12.2562	220	268	233	278
1067	12.268	222	273	253	298
1068	12.2798	223	301	250	289
1069	12.2916	253	279	246	295
1070	12.3034	208	262	231	273
1071	12.3153	234	265	278	274
1072	12.3271	268	259	237	264
1073	12.3389	216	288	241	306
1074	12.3507	256	263	238	290
1075	12.3625	264	280	269	317
1076	12.3743	257	280	250	268
1077	12.3861	253	264	272	264
1078	12.398	265	298	258	259
1079	12.4098	264	286	244	281
1080	12.4216	251	272	232	240
1081	12.4334	255	288	215	254
1082	12.4452	270	283	239	281
1083	12.457	268	274	222	287
1084	12.4689	231	255	212	257
1085	12.4807	260	295	216	276
1086	12.4925	274	305	242	259
1087	12.5043	268	295	255	293
1088	12.5161	243	272	219	259
1089	12.5279	238	278	231	293
1090	12.5397	232	266	250	290
1091	12.5516	263	332	256	295
1092	12.5634	246	282	251	274
1093	12.5752	272	297	226	284
1094	12.587	251	288	242	273
1095	12.5988	271	276	223	289
1096	12.6106	254	281	230	303
1097	12.6225	223	274	207	298
1098	12.6343	234	258	249	274
1099	12.6461	266	276	254	288
1100	12.6579	229	290	264	295
1101	12.6697	267	281	250	291
1102	12.6815	259	304	228	277
1103	12.6933	256	302	236	297
1104	12.7052	228	265	256	283
1105	12.717	231	289	235	285
1106	12.7288	241	296	233	270
1107	12.7406	266	299	219	263
1108	12.7524	232	292	272	281
1109	12.7642	256	296	246	310
1110	12.7761	242	270	220	258
1111	12.7879	248	291	248	295
1112	12.7997	239	303	250	282
1113	12.8115	237	269	217	265
1114	12.8233	290	289	220	309
1115	12.8351	205	280	256	278
1116	12.8469	250	259	218	291
1117	12.8588	256	281	236	286
1118	12.8706	249	281	277	275
1119	12.8824	217	301	239	292
1120	12.8942	261	262	217	292
1121	12.906	264	308	235	275
1122	12.9178	267	321	252	299
1123	12.9297	227	284	250	292
1124	12.9415	260	270	215	286
1125	12.9533	247	280	231	243
1126	12.9651	250	271	254	242
1127	12.9769	234	266	223	292
1128	12.9887	251	286	228	282
1129	13.0005	221	234	205	291
1130	13.0124	236	295	226	298
1131	13.0242	235	289	254	282
1132	13.036	249	279	245	279
1133	13.0478	261	261	225	292
1134	13.0596	243	308	267	253
1135	13.0714	226	291	230	254
1136	13.0833	224	282	262	264
1137	13.0951	221	300	247	248
1138	13.1069	232	292	254	296
1139	13.1187	246	298	222	277
1140	13.1305	262	287	236	275
1141	13.1423	214	300	240	253
1142	13.1541	254	262	239	299
1143	13.166	245	292	216	264
1144	13.1778	195	280	244	267
1145	13.1896	226	297	255	281
1146	13.2014	223	294	242	290
1147	13.2132	263	260	239	291
1148	13.225	209	305	214	258
1149	13.2368	236	309	233	270
1150	13.2487	252	298	251	305
1151	13.2605	255	276	247	279
1152	13.2723	247	276	233	277
1153	13.2841	217	281	242	320
1154	13.2959	265	269	210	363
1155	13.3077	250	303	266	266
1156	13.3196	274	312	259	345
1157	13.3314	266	252	248	351
1158	13.3432	240	300	250	324
1159	13.355	253	296	241	313
1160	13.3668	242	282	227	354
1161	13.3786	284	299	266	313
1162	13.3904	258	314	255	325
1163	13.4023	254	292	259	334
1164	13.4141	231	308	254	309
1165	13.4259	264	294	250	332
1166	13.4377	241	299	254	334
1167	13.4495	246	289	263	326
1168	13.4613	272	312	227	294
1169	13.4732	247	312	234	325
1170	13.485	273	263	236	321
1171	13.4968	253	299	250	308
1172	13.5086	252	272	243	327
1173	13.5204	254	292	226	296
1174	13.5322	240	256	253	294
1175	13.544	224	294	261	277
1176	13.5559	231	278	271	276
1177	13.5677	263	294	243	298
1178	13.5795	247	302	249	309
1179	13.5913	243	283	212	247
1180	13.6031	251	304	231	272
1181	13.6149	261	313	233	262
1182	13.6268	246	282	226	261
1183	13.6386	251	259	241	266
1184	13.6504	222	295	224	259
1185	13.6622	238	260	234	256
1186	13.674	217	270	215	262
1187	13.6858	232	264	199	293
1188	13.6976	241	294	240	262
1189	13.7095	253	284	238	303
1190	13.7213	258	268	223	256
1191	13.7331	235	266	259	253
1192	13.7449	237	260	261	249
1193	13.7567	210	262	193	270
1194	13.7685	251	249	238	298
1195	13.7804	241	278	241	283
1196	13.7922	241	267	232	273
1197	13.804	243	278	236	283
1198	13.8158	240	316	222	263
1199	13.8276	249	288	212	257
1200	13.8394	228	278	222	269
1201	13.8512	222	285	253	286
1202	13.8631	266	280	214	269
1203	13.8749	230	267	241	272
1204	13.8867	233	283	242	258
1205	13.8985	228	293	248	247
1206	13.9103	236	262	229	249
1207	13.9221	260	272	213	281
1208	13.934	248	270	228	269
1209	13.9458	221	255	230	246
1210	13.9576	237	273	240	256
1211	13.9694	224	261	240	294
1212	13.9812	222	267	218	278
1213	13.993	233	291	222	280
1214	14.0048	259	303	225	303
1215	14.0167	226	280	248	253
1216	14.0285	236	287	232	283
1217	14.0403	218	273	253	278
1218	14.0521	260	290	238	297
1219	14.0639	256	308	216	311
1220	14.0757	253	302	248	285
1221	14.0875	253	287	264	280
1222	14.0994	285	300	244	309
1223	14.1112	264	298	299	318
1224	14.123	261	293	251	290
1225	14.1348	264	300	264	281
1226	14.1466	317	321	275	323
1227	14.1584	265	290	266	304
1228	14.1703	290	301	307	280
1229	14.1821	275	296	286	314
1230	14.1939	279	305	283	318
1231	14.2057	280	336	313	301
1232	14.2175	247	319	269	346
1233	14.2293	262	311	248	286
1234	14.2411	259	309	279	308
1235	14.253	251	300	270	273
1236	14.2648	257	283	296	289
1237	14.2766	281	275	236	290
1238	14.2884	243	260	238	269
1239	14.3002	216	301	245	283
1240	14.312	250	261	242	274
1241	14.3239	255	327	254	305
1242	14.3357	240	293	244	258
1243	14.3475	232	268	251	283
1244	14.3593	232	273	275	282
1245	14.3711	252	264	237	253
1246	14.3829	248	266	273	236
1247	14.3947	241	266	232	266
1248	14.4066	238	238	221	258
1249	14.4184	222	258	235	263
1250	14.4302	220	257	237	290
1251	14.442	213	278	221	240
1252	14.4538	200	255	202	261
1253	14.4656	236	268	222	243
1254	14.4775	255	253	203	247
1255	14.4893	225	281	231	242
1256	14.5011	227	270	235	278
1257	14.5129	223	237	224	210
1258	14.5247	242	242	213	276
1259	14.5365	258	251	242	239
1260	14.5483	244	290	255	275
1261	14.5602	225	254	239	262
1262	14.572	215	229	231	246
1263	14.5838	240	277	249	271
1264	14.5956	227	276	211	272
1265	14.6074	213	273	220	244
1266	14.6192	209	249	214	248
1267	14.6311	238	241	209	253
1268	14.6429	252	245	234	224
1269	14.6547	255	268	233	242
1270	14.6665	211	277	233	225
1271	14.6783	225	229	219	240
1272	14.6901	256	278	241	280
1273	14.7019	256	285	225	244
1274	14.7138	215	251	227	257
1275	14.7256	227	255	241	261
1276	14.7374	251	247	244	243
1277	14.7492	222	270	225	251
1278	14.761	241	282	242	274
1279	14.7728	258	243	237	258
1280	14.7846	241	252	233	249
1281	14.7965	248	246	228	280
1282	14.8083	235	247	215	241
1283	14.8201	261	259	233	264
1284	14.8319	231	273	252	278
1285	14.8437	219	264	240	239
1286	14.8555	239	261	232	260
1287	14.8674	221	279	236	269
1288	14.8792	226	267	217	207
1289	14.891	222	250	211	244
1290	14.9028	214	271	269	235
1291	14.9146	240	267	274	269
1292	14.9264	225	273	267	257
1293	14.9382	211	253	212	266
1294	14.9501	244	264	254	250
1295	14.9619	242	276	252	286
1296	14.9737	265	294	218	260
1297	14.9855	241	272	284	245
1298	14.9973	225	251	241	306
1299	15.0091	215	273	242	272
1300	15.021	251	244	239	241
1301	15.0328	223	249	222	280
1302	15.0446	224	250	240	267
1303	15.0564	232	265	233	267
1304	15.0682	242	282	248	269
1305	15.08	240	256	221	273
1306	15.0918	226	257	231	258
1307	15.1037	232	298	234	269
1308	15.1155	241	253	228	230
1309	15.1273	243	254	245	262
1310	15.1391	224	260	245	263
1311	15.1509	248	231	227	246
1312	15.1627	236	266	196	230
1313	15.1746	249	255	203	245
1314	15.1864	231	272	215	248
1315	15.1982	226	245	261	229
1316	15.21	238	249	245	245
1317	15.2218	207	232	241	277
1318	15.2336	263	249	218	261
1319	15.2454	227	246	220	227
1320	15.2573	235	263	222	216
1321	15.2691	217	234	212	238
1322	15.2809	238	252	227	238
1323	15.2927	227	260	211	267
1324	15.3045	224	278	225	252
1325	15.3163	257	244	225	260
1326	15.3282	235	279	206	261
1327	15.34	234	248	216	265
1328	15.3518	233	234	224	246
1329	15.3636	216	255	222	259
1330	15.3754	222	220	244	256
1331	15.3872	206	254	195	264
1332	15.399	256	233	209	252
1333	15.4109	231	263	221	269
1334	15.4227	188	274	240	250
1335	15.4345	247	241	218	241
1336	15.4463	202	254	238	245
1337	15.4581	221	235	217	242
1338	15.4699	214	265	221	270
1339	15.4818	229	240	237	237
1340	15.4936	190	234	208	231
1341	15.5054	205	264	223	237
1342	15.5172	201	309	226	247
1343	15.529	194	272	207	267
1344	15.5408	240	256	211	241
1345	15.5526	218	289	229	268
1346	15.5645	211	246	191	260
1347	15.5763	233	282	208	265
1348	15.5881	209	266	232	263
1349	15.5999	183	223	186	215
1350	15.6117	222	248	225	230
1351	15.6235	234	275	249	237
1352	15.6353	194	256	218	207
1353	15.6472	212	277	235	250
1354	15.659	239	288	228	281
1355	15.6708	244	278	240	265
1356	15.6826	235	306	265	253
1357	15.6944	240	302	254	247
1358	15.7062	218	337	264	276
1359	15.7181	233	306	261	242
1360	15.7299	250	317	268	250
1361	15.7417	250	328	246	264
1362	15.7535	247	304	262	249
1363	15.7653	241	311	270	286
1364	15.7771	247	348	261	285
1365	15.7889	228	303	266	268
1366	15.8008	239	324	267	255
1367	15.8126	244	345	260	291
1368	15.8244	238	290	250	257
1369	15.8362	216	353	237	259
1370	15.848	262	341	276	254
1371	15.8598	238	348	276	237
1372	15.8717	207	290	261	273
1373	15.8835	235	315	274	261
1374	15.8953	221	290	247	271
1375	15.9071	234	291	241	259
1376	15.9189	233	259	236	291
1377	15.9307	217	285	246	253
1378	15.9425	198	291	228	263
1379	15.9544	219	252	198	273
1380	15.9662	200	245	231	259
1381	15.978	227	271	239	231
1382	15.9898	268	284	218	230
1383	16.0016	218	269	220	247
1384	16.0134	212	270	213	242
1385	16.0253	209	229	187	239
1386	16.0371	200	242	211	237
1387	16.0489	241	253	221	260
1388	16.0607	240	239	233	222
1389	16.0725	218	264	241	266
1390	16.0843	222	244	217	227
1391	16.0961	201	263	221	249
1392	16.108	228	246	208	247
1393	16.1198	224	234	238	215
1394	16.1316	208	251	219	212
1395	16.1434	210	244	187	232
1396	16.1552	201	235	201	211
1397	16.167	217	273	203	234
1398	16.1789	196	252	218	248
1399	16.1907	201	271	186	229
1400	16.2025	214	241	208	220
1401	16.2143	206	225	203	253
1402	16.2261	204	224	200	260
1403	16.2379	234	251	220	237
1404	16.2497	212	235	208	238
1405	16.2616	221	250	197	212
1406	16.2734	228	248	201	229
1407	16.2852	240	237	191	249
1408	16.297	202	262	196	267
1409	16.3088	197	217	210	226
1410	16.3206	218	236	213	247
1411	16.3324	215	232	220	227
1412	16.3443	215	255	211	215
1413	16.3561	206	242	221	224
1414	16.3679	224	236	213	245
1415	16.3797	238	254	207	242
1416	16.3915	199	235	214	203
1417	16.4033	214	212	216	239
1418	16.4152	207	260	205	245
1419	16.427	208	243	224	262
1420	16.4388	208	219	211	273
1421	16.4506	223	226	224	233
1422	16.4624	210	223	218	246
1423	16.4742	206	256	228	223
1424	16.486	208	229	209	234
1425	16.4979	187	238	212	233
1426	16.5097	216	263	194	253
1427	16.5215	204	257	205	227
1428	16.5333	208	249	225	233
1429	16.5451	194	235	199	234
1430	16.5569	201	246	236	248
1431	16.5688	208	253	208	233
1432	16.5806	203	281	200	237
1433	16.5924	186	221	214	231
1434	16.6042	208	235	208	245
1435	16.616	234	207	221	226
1436	16.6278	217	224	230	217
1437	16.6396	219	250	213	199
1438	16.6515	225	243	206	225
1439	16.6633	207	251	223	216
1440	16.6751	207	244	228	237
1441	16.6869	219	239	208	220
1442	16.6987	214	259	220	229
1443	16.7105	222	237	240	263
1444	16.7224	242	265	202	210
1445	16.7342	192	233	211	241
1446	16.746	231	219	231	255
1447	16.7578	210	231	227	236
1448	16.7696	221	226	225	263
1449	16.7814	183	241	219	240
1450	16.7932	211	218	218	272
1451	16.8051	214	216	205	208
1452	16.8169	219	239	210	225
1453	16.8287	236	242	214	209
1454	16.8405	202	255	199	236
1455	16.8523	185	249	225	227
1456	16.8641	227	245	210	228
1457	16.876	205	234	214	194
1458	16.8878	201	221	224	220
1459	16.8996	217	261	224	223
1460	16.9114	219	211	201	229
1461	16.9232	228	276	212	244
1462	16.935	203	264	230	256
1463	16.9468	216	266	208	228
1464	16.9587	217	231	211	244
1465	16.9705	214	231	206	225
1466	16.9823	216	242	230	237
1467	16.9941	226	242	239	220
1468	17.0059	220	256	213	217
1469	17.0177	204	254	215	215
1470	17.0296	219	261	233	234
1471	17.0414	213	252	219	219
1472	17.0532	226	256	219	223
1473	17.065	224	246	221	256
1474	17.0768	207	231	232	232
1475	17.0886	206	229	217	199
1476	17.1004	205	195	211	244
1477	17.1123	207	209	230	224
1478	17.1241	196	250	178	252
1479	17.1359	237	240	195	259
1480	17.1477	185	200	206	227
1481	17.1595	216	237	205	229
1482	17.1713	241	242	227	222
1483	17.1831	246	255	232	242
1484	17.195	214	220	197	225
1485	17.2068	212	238	191	243
1486	17.2186	187	210	226	232
1487	17.2304	215	253	233	250
1488	17.2422	223	240	193	255
1489	17.254	219	225	226	209
1490	17.2659	205	219	222	233
1491	17.2777	200	223	218	240
1492	17.2895	223	224	220	229
1493	17.3013	198	226	211	196
1494	17.3131	223	222	208	215
1495	17.3249	233	244	197	245
1496	17.3367	202	242	202	252
1497	17.3486	228	254	237	234
1498	17.3604	230	226	207	231
1499	17.3722	229	241	213	250
1500	17.384	221	273	226	231
1501	17.3958	213	215	215	259
1502	17.4076	207	265	214	229
1503	17.4195	257	220	209	238
1504	17.4313	219	221	214	216
1505	17.4431	226	253	217	232
1506	17.4549	218	216	231	239
1507	17.4667	238	270	214	249
1508	17.4785	226	229	211	201
1509	17.4903	243	224	232	242
1510	17.5022	227	237	222	215
1511	17.514	219	218	223	228
1512	17.5258	234	234	223	259
1513	17.5376	212	256	211	241
1514	17.5494	205	241	249	271
1515	17.5612	232	234	243	239
1516	17.5731	233	266	225	240
1517	17.5849	251	245	217	257
1518	17.5967	199	228	239	220
1519	17.6085	227	238	224	216
1520	17.6203	207	272	233	227
1521	17.6321	225	249	228	250
1522	17.6439	234	238	215	213
1523	17.6558	231	268	257	253
1524	17.6676	248	251	218	269
1525	17.6794	228	288	200	255
1526	17.6912	229	239	248	243
1527	17.703	226	260	232	266
1528	17.7148	213	295	238	265
1529	17.7267	203	252	225	232
1530	17.7385	250	293	246	233
1531	17.7503	224	251	222	256
1532	17.7621	235	250	266	269
1533	17.7739	224	304	225	259
1534	17.7857	222	234	222	257
1535	17.7975	205	302	245	248
1536	17.8094	207	262	225	249
1537	17.8212	226	263	255	247
1538	17.833	259	266	240	265
1539	17.8448	232	270	234	226
1540	17.8566	230	266	224	246
1541	17.8684	221	269	246	267
1542	17.8803	248	278	251	278
1543	17.8921	227	237	247	249
1544	17.9039	240	247	214	245
1545	17.9157	238	248	246	260
1546	17.9275	230	280	244	274
1547	17.9393	277	251	258	261
1548	17.9511	228	273	235	284
1549	17.963	258	281	279	257
1550	17.9748	226	261	236	257
1551	17.9866	233	261	237	256
1552	17.9984	234	276	241	243
1553	18.0102	273	265	230	252
1554	18.022	246	245	245	269
1555	18.0338	232	278	254	263
1556	18.0457	240	282	224	274
1557	18.0575	244	258	242	308
1558	18.0693	256	271	245	253
1559	18.0811	268	303	259	273
1560	18.0929	258	294	234	289
1561	18.1047	214	274	243	275
1562	18.1166	250	289	281	261
1563	18.1284	250	289	239	275
1564	18.1402	252	263	235	305
1565	18.152	267	298	260	281
1566	18.1638	257	297	285	268
1567	18.1756	292	283	272	280
1568	18.1874	266	284	279	294
1569	18.1993	248	293	272	293
1570	18.2111	274	300	231	286
1571	18.2229	234	290	286	253
1572	18.2347	268	303	288	302
1573	18.2465	290	298	266	279
1574	18.2583	276	311	257	339
1575	18.2702	286	313	266	315
1576	18.282	278	289	289	308
1577	18.2938	275	283	252	248
1578	18.3056	294	320	296	264
1579	18.3174	312	310	290	307
1580	18.3292	280	341	315	308
1581	18.341	281	324	284	304
1582	18.3529	303	336	299	308
1583	18.3647	315	349	277	312
1584	18.3765	302	328	314	364
1585	18.3883	295	344	264	345
1586	18.4001	302	358	315	338
1587	18.4119	318	358	354	340
1588	18.4238	324	347	323	359
1589	18.4356	313	361	309	328
1590	18.4474	340	354	325	371
1591	18.4592	368	365	388	375
1592	18.471	363	358	321	405
1593	18.4828	379	360	325	353
1594	18.4946	370	385	364	388
1595	18.5065	341	403	382	373
1596	18.5183	363	380	359	412
1597	18.5301	403	405	381	449
1598	18.5419	393	408	408	455
1599	18.5537	406	451	397	423
1600	18.5655	460	456	388	466
1601	18.5774	467	407	441	453
1602	18.5892	488	466	401	475
1603	18.601	489	479	459	506
1604	18.6128	451	440	424	439
1605	18.6246	481	526	504	533
1606	18.6364	508	536	469	529
1607	18.6482	515	527	508	560
1608	18.6601	547	565	489	537
1609	18.6719	589	588	500	555
1610	18.6837	561	579	540	565
1611	18.6955	594	636	543	612
1612	18.7073	607	587	591	632
1613	18.7191	592	608	541	613
1614	18.7309	663	636	609	676
1615	18.7428	619	642	615	696
1616	18.7546	722	687	590	709
1617	18.7664	690	684	650	713
1618	18.7782	695	707	645	743
1619	18.79	709	724	723	736
1620	18.8018	701	768	725	749
1621	18.8137	756	759	676	737
1622	18.8255	742	810	715	813
1623	18.8373	799	830	715	830
1624	18.8491	745	845	758	849
1625	18.8609	762	829	742	841
1626	18.8727	761	906	798	850
1627	18.8845	818	886	770	859
1628	18.8964	831	863	780	826
1629	18.9082	777	900	765	854
1630	18.92	755	875	796	814
1631	18.9318	814	925	747	823
1632	18.9436	773	912	829	876
1633	18.9554	751	904	861	873
1634	18.9673	805	868	751	882
1635	18.9791	835	941	808	871
1636	18.9909	764	905	779	871
1637	19.0027	807	917	781	879
1638	19.0145	790	873	830	882
1639	19.0263	816	911	782	838
1640	19.0381	740	878	824	834
1641	19.05	709	838	696	770
1642	19.0618	754	867	775	767
1643	19.0736	705	889	794	848
1644	19.0854	726	862	789	816
1645	19.0972	702	861	721	723
1646	19.109	728	821	771	792
1647	19.1209	649	873	717	815
1648	19.1327	638	858	704	753
1649	19.1445	649	798	726	726
1650	19.1563	689	761	657	710
1651	19.1681	652	776	651	703
1652	19.1799	650	769	650	671
1653	19.1917	615	729	650	680
1654	19.2036	601	730	621	665
1655	19.2154	575	694	638	632
1656	19.2272	533	643	628	666
1657	19.239	553	653	611	593
1658	19.2508	545	610	543	586
1659	19.2626	520	654	520	547
1660	19.2745	485	641	530	558
1661	19.2863	513	531	521	563
1662	19.2981	462	577	512	535
1663	19.3099	452	562	474	497
1664	19.3217	427	539	463	505
1665	19.3335	418	479	480	481
1666	19.3453	406	476	425	467
1667	19.3572	426	514	445	492
1668	19.369	397	469	459	453
1669	19.3808	401	494	407	422
1670	19.3926	392	454	433	434
1671	19.4044	357	455	412	421
1672	19.4162	322	409	363	375
1673	19.4281	320	451	361	368
1674	19.4399	371	418	379	411
1675	19.4517	344	379	356	350
1676	19.4635	331	392	355	361
1677	19.4753	317	384	338	358
1678	19.4871	325	358	316	346
1679	19.4989	324	375	330	354
1680	19.5108	343	365	341	354
1681	19.5226	291	380	266	344
1682	19.5344	289	349	306	331
1683	19.5462	304	323	322	308
1684	19.558	295	346	302	320
1685	19.5698	299	355	321	307
1686	19.5816	287	298	283	321
1687	19.5935	299	303	284	318
1688	19.6053	263	324	287	312
1689	19.6171	280	296	262	276
1690	19.6289	284	281	266	281
1691	19.6407	259	297	282	255
1692	19.6525	255	275	245	232
1693	19.6644	240	271	239	281
1694	19.6762	267	268	223	267
1695	19.688	228	297	253	254
1696	19.6998	261	293	241	225
1697	19.7116	242	291	243	250
1698	19.7234	247	263	252	264
1699	19.7352	233	265	261	270
1700	19.7471	220	274	263	252
1701	19.7589	220	256	236	223
1702	19.7707	244	242	233	240
1703	19.7825	231	248	227	234
1704	19.7943	202	262	220	212
1705	19.8061	212	237	215	221
1706	19.818	252	238	226	236
1707	19.8298	211	253	270	226
1708	19.8416	238	249	225	237
1709	19.8534	212	275	207	234
1710	19.8652	240	245	216	251
1711	19.877	244	257	230	223
1712	19.8888	224	254	231	245
1713	19.9007	236	266	232	254
1714	19.9125	225	243	238	240
1715	19.9243	226	261	240	223
1716	19.9361	240	277	243	233
1717	19.9479	224	269	271	286
1718	19.9597	237	263	281	265
1719	19.9716	283	306	312	274
1720	19.9834	272	274	312	269
1721	19.9952	259	305	314	281
1722	20.007	345	361	336	305
1723	20.0188	319	364	401	320
1724	20.0306	349	382	348	391
1725	20.0424	344	410	413	356
1726	20.0543	378	427	439	385
1727	20.0661	368	461	497	427
1728	20.0779	459	501	453	468
1729	20.0897	435	513	505	447
1730	20.1015	468	504	527	467
1731	20.1133	507	541	554	573
1732	20.1252	505	573	634	547
1733	20.137	578	628	634	533
1734	20.1488	533	594	643	612
1735	20.1606	564	640	665	599
1736	20.1724	599	628	662	566
1737	20.1842	570	616	646	627
1738	20.196	687	652	702	670
1739	20.2079	622	610	692	655
1740	20.2197	675	701	709	671
1741	20.2315	623	676	674	665
1742	20.2433	638	706	646	666
1743	20.2551	616	682	678	639
1744	20.2669	639	719	659	653
1745	20.2788	630	657	592	642
1746	20.2906	585	604	587	587
1747	20.3024	570	571	577	541
1748	20.3142	497	566	524	544
1749	20.326	524	528	527	541
1750	20.3378	479	556	499	486
1751	20.3496	428	496	476	434
1752	20.3615	409	461	403	424
1753	20.3733	400	410	372	413
1754	20.3851	360	396	329	354
1755	20.3969	365	346	338	359
1756	20.4087	292	351	302	324
1757	20.4205	303	299	295	313
1758	20.4323	255	310	261	274
1759	20.4442	227	300	233	245
1760	20.456	231	282	246	237
1761	20.4678	233	255	222	202
1762	20.4796	226	225	205	220
1763	20.4914	208	213	231	227
1764	20.5032	195	206	193	229
1765	20.5151	208	216	217	221
1766	20.5269	192	210	184	212
1767	20.5387	192	217	213	202
1768	20.5505	193	200	182	176
1769	20.5623	184	200	148	181
1770	20.5741	208	168	189	194
1771	20.5859	189	207	182	194
1772	20.5978	184	199	189	175
1773	20.6096	192	179	177	207
1774	20.6214	200	205	188	182
1775	20.6332	182	205	188	210
1776	20.645	183	220	190	185
1777	20.6568	187	207	203	192
1778	20.6687	187	222	198	201
1779	20.6805	192	218	195	181
1780	20.6923	206	202	192	233
1781	20.7041	202	202	198	215
1782	20.7159	222	227	221	218
1783	20.7277	221	211	221	203
1784	20.7395	186	241	196	207
1785	20.7514	230	228	202	206
1786	20.7632	204	210	211	224
1787	20.775	208	199	188	240
1788	20.7868	208	230	198	211
1789	20.7986	217	236	231	192
1790	20.8104	222	216	215	219
1791	20.8223	233	245	238	240
1792	20.8341	191	230	238	239
1793	20.8459	249	216	201	253
1794	20.8577	242	212	236	231
1795	20.8695	211	232	221	232
1796	20.8813	244	242	228	248
1797	20.8931	232	254	219	244
1798	20.905	203	261	200	238
1799	20.9168	203	233	230	255
1800	20.9286	238	222	245	238
1801	20.9404	227	245	220	259
1802	20.9522	265	274	238	249
1803	20.964	240	258	237	258
1804	20.9759	246	249	246	248
1805	20.9877	270	264	251	260
1806	20.9995	240	258	251	254
1807	21.0113	252	255	276	261
1808	21.0231	247	252	246	281
1809	21.0349	268	282	249	290
1810	21.0467	253	274	255	272
1811	21.0586	280	303	276	279
1812	21.0704	230	286	264	291
1813	21.0822	266	237	308	277
1814	21.094	247	276	280	284
1815	21.1058	262	265	249	270
1816	21.1176	259	308	263	289
1817	21.1294	279	295	252	274
1818	21.1413	259	302	270	289
1819	21.1531	266	259	266	296
1820	21.1649	247	276	268	282
1821	21.1767	243	299	254	281
1822	21.1885	248	307	278	298
1823	21.2003	281	311	303	291
1824	21.2122	259	287	251	286
1825	21.224	265	291	248	289
1826	21.2358	254	294	281	287
1827	21.2476	270	303	288	283
1828	21.2594	240	283	265	279
1829	21.2712	265	274	265	290
1830	21.283	282	300	264	288
1831	21.2949	241	295	275	278
1832	21.3067	253	311	275	261
1833	21.3185	246	322	255	252
1834	21.3303	257	317	278	279
1835	21.3421	252	289	239	264
1836	21.3539	239	320	243	235
1837	21.3658	204	266	257	280
1838	21.3776	247	320	245	251
1839	21.3894	243	300	248	256
1840	21.4012	242	283	248	239
1841	21.413	227	258	284	262
1842	21.4248	236	301	255	277
1843	21.4366	247	256	256	253
1844	21.4485	250	238	259	270
1845	21.4603	235	288	251	235
1846	21.4721	212	244	233	239
1847	21.4839	212	270	279	235
1848	21.4957	212	251	206	236
1849	21.5075	220	258	207	212
1850	21.5194	257	277	262	243
1851	21.5312	229	263	234	258
1852	21.543	216	238	240	231
1853	21.5548	218	241	223	220
1854	21.5666	199	214	221	229
1855	21.5784	215	245	219	210
1856	21.5902	214	247	206	217
1857	21.6021	212	240	224	213
1858	21.6139	202	205	227	217
1859	21.6257	217	217	208	194
1860	21.6375	210	237	227	200
1861	21.6493	191	218	198	210
1862	21.6611	196	255	198	203
1863	21.673	202	237	211	202
1864	21.6848	202	190	186	198
1865	21.6966	197	233	182	201
1866	21.7084	193	213	200	200
1867	21.7202	186	232	204	215
1868	21.732	172	222	189	215
1869	21.7438	215	210	208	194
1870	21.7557	184	219	188	183
1871	21.7675	181	192	204	180
1872	21.7793	174	197	207	192
1873	21.7911	163	225	211	196
1874	21.8029	204	188	197	185
1875	21.8147	174	205	166	174
1876	21.8266	197	186	172	185
1877	21.8384	167	181	207	188
1878	21.8502	165	198	198	170
1879	21.862	167	189	191	170
1880	21.8738	194	197	191	174
1881	21.8856	165	200	183	183
1882	21.8974	166	208	176	167
1883	21.9093	157	160	181	176
1884	21.9211	172	180	168	153
1885	21.9329	166	176	194	169
1886	21.9447	175	182	193	182
1887	21.9565	134	175	170	178
1888	21.9683	132	170	177	149
1889	21.9801	178	203	182	176
1890	21.992	181	163	156	179
1891	22.0038	153	197	155	188
1892	22.0156	154	207	157	151
1893	22.0274	141	178	181	184
1894	22.0392	163	183	171	169
1895	22.051	159	184	169	188
1896	22.0629	147	197	174	179
1897	22.0747	123	164	165	161
1898	22.0865	150	172	143	164
1899	22.0983	131	185	159	174
1900	22.1101	151	180	159	170
1901	22.1219	172	187	189	154
1902	22.1337	153	186	174	170
1903	22.1456	153	181	172	155
1904	22.1574	171	168	181	157
1905	22.1692	132	184	155	156
1906	22.181	167	181	167	169
1907	22.1928	141	168	139	136
1908	22.2046	161	161	149	150
1909	22.2165	139	191	176	168
1910	22.2283	171	181	144	186
1911	22.2401	135	163	176	164
1912	22.2519	138	159	154	148
1913	22.2637	140	164	157	160
1914	22.2755	134	170	153	136
1915	22.2873	147	144	164	138
1916	22.2992	167	133	150	165
1917	22.311	137	176	170	149
1918	22.3228	165	167	162	177
1919	22.3346	150	175	157	153
1920	22.3464	134	188	149	156
1921	22.3582	139	157	164	149
1922	22.3701	137	159	148	157
1923	22.3819	144	171	145	171
1924	22.3937	135	139	168	145
1925	22.4055	122	164	160	142
1926	22.4173	153	172	123	176
1927	22.4291	140	160	155	131
1928	22.4409	129	165	151	142
1929	22.4528	182	176	178	163
1930	22.4646	134	151	146	134
1931	22.4764	127	160	133	181
1932	22.4882	149	152	140	163
1933	22.5	145	165	149	175
1934	22.5118	163	179	160	159
1935	22.5237	151	179	183	174
1936	22.5355	157	165	160	142
1937	22.5473	137	164	150	137
1938	22.5591	146	157	158	147
1939	22.5709	159	178	180	159
1940	22.5827	156	168	187	147
1941	22.5945	149	180	168	168
1942	22.6064	172	181	190	166
1943	22.6182	176	187	204	178
1944	22.63	194	178	199	171
1945	22.6418	172	187	169	185
1946	22.6536	185	186	184	188
1947	22.6654	169	205	192	193
1948	22.6772	228	218	237	208
1949	22.6891	219	233	221	178
1950	22.7009	218	225	227	181
1951	22.7127	187	224	210	210
1952	22.7245	169	233	217	193
1953	22.7363	182	215	241	203
1954	22.7481	188	226	232	226
1955	22.76	210	209	216	218
1956	22.7718	199	226	237	227
1957	22.7836	202	245	238	193
1958	22.7954	204	204	222	210
1959	22.8072	195	220	216	217
1960	22.819	183	233	187	217
1961	22.8308	169	217	211	201
1962	22.8427	201	227	177	184
1963	22.8545	182	173	191	225
1964	22.8663	192	186	183	193
1965	22.8781	183	195	172	186
1966	22.8899	170	181	161	190
1967	22.9017	176	201	165	153
1968	22.9136	163	178	163	145
1969	22.9254	198	153	188	168
1970	22.9372	150	152	171	158
1971	22.949	152	173	175	139
1972	22.9608	164	156	143	169
1973	22.9726	163	171	144	154
1974	22.9844	150	148	146	134
1975	22.9963	138	153	148	132
1976	23.0081	152	139	161	130
1977	23.0199	126	134	132	128
1978	23.0317	132	150	151	149
1979	23.0435	148	144	141	156
1980	23.0553	146	168	169	119
1981	23.0672	155	149	174	127
1982	23.079	106	158	138	140
1983	23.0908	153	174	151	169
1984	23.1026	128	160	176	146
1985	23.1144	127	158	142	136
1986	23.1262	148	159	177	122
1987	23.138	153	153	141	130
1988	23.1499	129	172	147	140
1989	23.1617	152	162	143	142
1990	23.1735	151	183	152	158
1991	23.1853	147	148	119	138
1992	23.1971	120	179	137	142
1993	23.2089	132	141	145	158
1994	23.2208	158	180	170	169
1995	23.2326	155	171	143	159
1996	23.2444	139	167	133	141
1997	23.2562	149	175	164	142
1998	23.268	125	139	142	137
1999	23.2798	149	143	153	128
[truncated: 2,097 more rows]

## Sheet: Bison 14
N	Energy (keV)	C_FdG_B14_P_022021_27	AP_FdG_B14_N_022021_24	AP_FdG_B14_N_022021_25	AP_FdG_B14_N_022021_26	AP_FdG_B14_N_022021_28	AP_FdG_B14_N_022021_29
1	-0.334195	0	0	0	0	0	0
2	-0.32237	0	0	0	0	0	0
3	-0.310545	0	0	0	0	0	0
4	-0.298721	0	0	0	0	0	0
5	-0.286896	0	0	0	0	0	0
6	-0.275071	0	0	0	0	0	0
7	-0.263247	0	0	0	0	0	0
8	-0.251422	0	0	0	0	0	0
9	-0.239597	0	0	0	0	0	0
10	-0.227773	0	0	0	0	0	0
11	-0.215948	0	0	0	0	0	0
12	-0.204123	0	0	0	0	0	0
13	-0.192299	0	0	0	0	0	0
14	-0.180474	0	0	0	0	0	0
15	-0.168649	0	0	0	0	0	0
16	-0.156825	0	0	0	0	0	0
17	-0.145	0	0	0	0	0	0
18	-0.133175	0	0	0	0	0	0
19	-0.121351	0	0	0	0	0	0
20	-0.109526	0	0	0	0	0	0
21	-0.0977015	0	0	0	0	0	0
22	-0.0858768	0	0	0	0	0	0
23	-0.0740521	0	0	0	0	0	0
24	-0.0622275	0	0	0	0	0	0
25	-0.0504028	0	0	0	0	0	0
26	-0.0385782	0	0	0	0	0	0
27	-0.0267535	0	0	0	0	0	0
28	-0.0149288	0	0	0	0	0	0
29	-0.00310419	0	0	0	0	0	0
30	0.00872047	0	0	0	0	0	0
31	0.0205451	0	0	0	0	0	0
32	0.0323698	0	0	0	0	0	0
33	0.0441944	0	0	0	0	0	0
34	0.0560191	0	0	0	0	0	0
35	0.0678438	0	0	0	0	0	0
36	0.0796684	0	0	0	0	0	0
37	0.0914931	0	0	0	0	0	0
38	0.103318	0	0	0	0	0	0
39	0.115142	0	0	0	0	0	0
40	0.126967	0	0	0	0	0	0
41	0.138792	0	0	0	0	0	0
42	0.150616	0	0	0	0	0	0
43	0.162441	0	0	0	0	0	0
44	0.174266	0	0	0	0	0	0
45	0.18609	0	0	0	0	0	0
46	0.197915	0	0	0	0	0	0
47	0.20974	0	0	0	0	0	0
48	0.221564	0	0	0	0	0	0
49	0.233389	0	0	0	0	0	0
50	0.245214	0	0	0	0	0	0
51	0.257038	0	0	0	0	0	0
52	0.268863	0	0	0	0	0	0
53	0.280688	0	0	0	0	0	0
54	0.292512	0	0	0	0	0	0
55	0.304337	0	0	0	0	0	0
56	0.316162	0	0	0	0	0	0
57	0.327986	0	0	0	0	0	0
58	0.339811	0	0	0	0	0	0
59	0.351636	0	0	0	0	0	0
60	0.36346	0	0	0	0	0	0
61	0.375285	0	0	0	0	0	0
62	0.38711	0	0	0	0	0	0
63	0.398934	0	0	0	0	0	0
64	0.410759	0	0	0	0	0	0
65	0.422584	0	0	0	0	0	0
66	0.434408	0	0	0	0	0	0
67	0.446233	0	0	0	0	0	0
68	0.458058	0	0	0	0	0	0
69	0.469882	0	0	0	0	0	0
70	0.481707	0	0	0	0	0	0
71	0.493532	0	0	0	0	0	0
72	0.505356	0	0	0	0	0	0
73	0.517181	0	0	0	0	0	0
74	0.529006	0	0	0	0	0	0
75	0.54083	0	0	0	0	0	0
76	0.552655	0	0	0	0	0	0
77	0.564479	0	0	0	0	0	0
78	0.576304	0	0	0	0	0	0
79	0.588129	0	0	0	0	0	0
80	0.599953	0	0	0	0	0	0
81	0.611778	0	0	0	0	0	0
82	0.623603	0	0	0	0	0	0
83	0.635427	0	0	0	0	1	0
84	0.647252	1	0	0	0	1	1
85	0.659077	4	0	2	1	1	1
86	0.670901	3	1	4	7	3	3
87	0.682726	15	6	17	13	9	1
88	0.694551	35	19	29	33	39	29
89	0.706375	61	17	52	54	67	35
90	0.7182	50	18	66	55	77	53
91	0.730025	82	20	72	81	79	52
92	0.741849	80	20	93	76	91	50
93	0.753674	74	21	98	62	69	56
94	0.765499	84	17	82	92	108	50
95	0.777323	74	23	93	85	111	74
96	0.789148	77	17	94	106	78	66
97	0.800973	69	27	87	110	98	79
98	0.812797	69	28	89	105	84	54
99	0.824622	78	35	85	72	84	52
100	0.836447	64	17	80	60	67	60
101	0.848271	64	13	58	50	75	35
102	0.860096	43	18	68	54	55	51
103	0.871921	40	25	60	67	78	40
104	0.883745	59	15	55	54	54	40
105	0.89557	52	16	63	68	63	42
106	0.907395	59	13	56	67	68	62
107	0.919219	68	17	64	84	76	50
108	0.931044	68	19	71	56	91	54
109	0.942869	70	31	86	75	73	68
110	0.954693	79	28	85	77	100	70
111	0.966518	87	31	82	81	74	56
112	0.978343	68	27	85	65	75	62
113	0.990167	90	29	101	75	92	61
114	1.00199	80	20	84	72	79	61
115	1.01382	60	23	67	82	95	56
116	1.02564	70	30	75	72	79	60
117	1.03747	67	30	87	81	89	51
118	1.04929	77	27	77	78	80	51
119	1.06112	84	23	85	86	82	72
120	1.07294	78	24	85	69	90	64
121	1.08476	58	29	84	98	91	62
122	1.09659	69	29	83	75	75	57
123	1.10841	55	24	88	72	74	62
124	1.12024	82	25	64	78	77	63
125	1.13206	66	17	80	63	78	46
126	1.14389	58	29	58	60	75	61
127	1.15571	54	25	77	78	90	48
128	1.16754	61	30	58	61	77	56
129	1.17936	80	24	91	92	91	57
130	1.19119	75	26	82	68	85	74
131	1.20301	67	44	105	88	99	69
132	1.21484	72	36	76	91	84	76
133	1.22666	75	50	80	84	82	92
134	1.23849	78	26	99	91	77	65
135	1.25031	82	22	93	71	91	82
136	1.26213	68	22	76	77	72	55
137	1.27396	76	25	66	63	73	42
138	1.28578	63	16	66	69	69	52
139	1.29761	60	18	61	58	78	49
140	1.30943	63	28	60	64	70	44
141	1.32126	51	21	71	58	65	44
142	1.33308	74	21	62	55	57	48
143	1.34491	48	16	67	59	84	46
144	1.35673	52	17	59	65	76	37
145	1.36856	51	13	77	80	79	52
146	1.38038	59	21	65	56	73	48
147	1.39221	71	18	50	79	71	49
148	1.40403	51	15	71	74	84	44
149	1.41586	71	29	79	88	93	64
150	1.42768	74	15	90	89	99	53
151	1.4395	100	29	91	115	106	55
152	1.45133	78	26	100	114	135	63
153	1.46315	103	31	111	108	137	61
154	1.47498	108	35	114	124	143	73
155	1.4868	116	33	128	148	148	87
156	1.49863	124	29	121	143	134	61
157	1.51045	89	25	117	120	123	67
158	1.52228	95	27	112	124	131	54
159	1.5341	107	27	80	91	112	66
160	1.54593	82	25	81	102	107	56
161	1.55775	89	28	105	78	86	51
162	1.56958	76	20	96	63	96	60
163	1.5814	71	26	82	84	93	56
164	1.59322	78	24	86	95	89	53
165	1.60505	74	32	72	84	84	46
166	1.61687	62	13	66	92	83	36
167	1.6287	58	16	94	76	99	39
168	1.64052	88	20	110	80	96	45
169	1.65235	79	22	146	90	98	60
170	1.66417	130	34	216	122	134	90
171	1.676	174	39	339	157	154	121
172	1.68782	225	71	489	202	159	156
173	1.69965	330	95	672	246	222	193
174	1.71147	413	122	837	343	257	252
175	1.7233	520	137	1051	414	280	328
176	1.73512	573	140	1121	440	300	335
177	1.74695	582	140	1214	423	333	321
178	1.75877	551	130	1041	404	309	289
179	1.77059	464	104	854	365	250	248
180	1.78242	368	81	683	307	199	212
181	1.79424	286	62	495	266	190	162
182	1.80607	230	56	377	214	184	120
183	1.81789	180	40	278	189	156	125
184	1.82972	159	34	187	152	146	83
185	1.84154	148	42	180	132	181	114
186	1.85337	138	34	184	147	205	108
187	1.86519	191	40	184	195	268	122
188	1.87702	204	54	198	240	317	147
189	1.88884	284	75	262	312	462	171
190	1.90067	308	91	317	406	606	276
191	1.91249	428	115	449	555	852	313
192	1.92432	559	138	523	673	1052	383
193	1.93614	633	156	587	783	1136	448
194	1.94796	673	163	646	800	1291	482
195	1.95979	683	157	628	843	1249	492
196	1.97161	657	152	603	737	1147	437
197	1.98344	544	130	491	674	925	369
198	1.99526	447	105	479	526	751	270
199	2.00709	416	87	376	486	576	242
200	2.01891	281	51	311	369	424	161
201	2.03074	207	51	242	254	314	141
202	2.04256	185	46	215	234	278	129
203	2.05439	162	32	171	187	190	100
204	2.06621	124	27	147	145	147	65
205	2.07804	106	36	109	129	120	73
206	2.08986	88	29	92	107	135	62
207	2.10169	76	17	82	93	117	48
208	2.11351	73	33	90	83	92	58
209	2.12533	97	26	71	91	135	63
210	2.13716	86	26	88	96	108	43
211	2.14898	87	35	80	86	91	53
212	2.16081	77	29	85	85	107	65
213	2.17263	67	33	95	112	123	61
214	2.18446	79	23	95	101	122	81
215	2.19628	96	34	121	110	144	75
216	2.20811	93	24	115	122	155	84
217	2.21993	84	33	116	146	201	98
218	2.23176	137	44	130	128	198	90
219	2.24358	129	55	156	170	221	118
220	2.25541	159	52	178	198	243	118
221	2.26723	181	52	180	213	290	140
222	2.27906	184	58	220	238	269	145
223	2.29088	221	57	217	246	280	152
224	2.3027	193	56	197	234	251	152
225	2.31453	194	67	207	227	264	153
226	2.32635	142	57	200	204	195	137
227	2.33818	162	44	169	201	199	127
228	2.35	175	47	140	162	196	97
229	2.36183	133	48	151	152	143	107
230	2.37365	123	41	139	139	142	98
231	2.38548	101	33	128	124	124	105
232	2.3973	98	51	114	111	103	73
233	2.40913	94	40	92	127	127	100
234	2.42095	90	56	112	112	120	76
235	2.43278	105	46	84	96	112	79
236	2.4446	88	44	109	110	99	120
237	2.45643	97	38	105	114	100	99
238	2.46825	94	40	92	104	118	97
239	2.48007	106	35	108	106	111	101
240	2.4919	98	32	91	110	128	104
241	2.50372	101	38	105	123	124	81
242	2.51555	90	33	106	116	126	101
243	2.52737	100	44	108	123	118	101
244	2.5392	96	41	112	110	143	98
245	2.55102	102	33	113	126	126	95
246	2.56285	116	56	124	128	131	99
247	2.57467	125	61	122	149	151	118
248	2.5865	124	62	150	129	158	122
249	2.59832	164	69	188	189	182	174
250	2.61015	203	114	229	220	203	170
251	2.62197	280	131	285	267	289	257
252	2.63379	385	136	387	375	344	338
253	2.64562	437	216	529	455	495	449
254	2.65744	560	245	631	573	601	511
255	2.66927	684	316	858	758	769	722
256	2.68109	839	404	978	884	882	815
257	2.69292	816	419	1059	960	953	844
258	2.70474	948	446	1167	978	1013	908
259	2.71657	860	410	1068	976	960	891
260	2.72839	816	392	1050	883	971	828
261	2.74022	738	357	864	793	812	686
262	2.75204	621	308	732	710	726	639
263	2.76387	517	265	638	629	597	592
264	2.77569	432	227	518	514	490	530
265	2.78752	468	237	504	522	499	503
266	2.79934	510	252	523	563	562	621
267	2.81116	558	292	593	606	596	597
268	2.82299	633	332	670	611	618	696
269	2.83481	652	379	676	741	574	851
270	2.84664	642	378	767	706	691	842
271	2.85846	759	366	749	758	711	833
272	2.87029	746	413	808	799	798	900
273	2.88211	806	447	869	859	880	1007
274	2.89394	942	520	935	951	1017	1134
275	2.90576	1031	673	1050	1143	1232	1333
276	2.91759	1215	770	1281	1337	1404	1509
277	2.92941	1352	918	1526	1469	1552	1821
278	2.94124	1648	1080	1637	1622	1867	2122
279	2.95306	1751	1139	1858	1938	1973	2321
280	2.96489	1886	1209	1869	1952	2018	2384
281	2.97671	1882	1160	1745	1900	2016	2315
282	2.98853	1761	1019	1690	1822	1891	2224
283	3.00036	1532	939	1422	1543	1678	1872
284	3.01218	1266	702	1169	1303	1483	1580
285	3.02401	1039	524	971	1080	1154	1231
286	3.03583	800	411	788	893	988	888
287	3.04766	624	329	585	694	840	659
288	3.05948	495	195	440	612	621	501
289	3.07131	409	140	360	453	594	387
290	3.08313	366	144	369	440	543	319
291	3.09496	312	128	355	421	519	275
292	3.10678	331	126	361	370	504	275
293	3.11861	336	133	347	413	513	317
294	3.13043	367	124	396	381	552	314
295	3.14226	357	162	410	453	575	334
296	3.15408	416	166	406	457	611	387
297	3.1659	395	197	411	439	565	446
298	3.17773	452	206	458	536	642	443
299	3.18955	481	216	465	540	625	478
300	3.20138	485	216	523	524	699	457
301	3.2132	469	214	476	510	647	424
302	3.22503	500	188	485	571	673	480
303	3.23685	474	182	530	590	673	406
304	3.24868	500	186	558	565	620	406
305	3.2605	546	198	637	551	618	452
306	3.27233	584	245	682	716	619	456
307	3.28415	688	251	805	748	625	453
308	3.29598	715	255	932	775	638	516
309	3.3078	815	280	942	868	671	523
310	3.31963	881	294	988	974	653	547
311	3.33145	857	261	1054	884	682	599
312	3.34327	793	270	948	843	608	545
313	3.3551	715	237	846	724	621	484
314	3.36692	631	240	782	780	609	494
315	3.37875	560	183	646	634	600	445
316	3.39057	482	189	502	566	532	394
317	3.4024	440	153	464	510	539	320
318	3.41422	447	126	375	447	589	326
319	3.42605	385	121	355	444	550	307
320	3.43787	402	111	336	430	552	314
321	3.4497	373	106	310	457	551	285
322	3.46152	405	105	335	469	620	296
323	3.47335	406	120	360	524	674	292
324	3.48517	408	126	426	554	703	304
325	3.497	437	114	419	584	799	356
326	3.50882	484	144	433	662	829	336
327	3.52064	598	160	486	711	992	401
328	3.53247	578	173	565	760	1064	431
329	3.54429	775	195	776	943	1417	572
330	3.55612	1091	309	1100	1394	1947	804
331	3.56794	1597	450	1536	1935	2825	1142
332	3.57977	2501	650	2426	2985	4576	1817
333	3.59159	4052	1098	3881	4922	7404	2938
334	3.60342	6337	1754	6203	7867	11818	4703
335	3.61524	10085	2672	9558	12277	18585	7382
336	3.62707	15141	4022	14431	18345	27964	11153
337	3.63889	21786	5736	20056	26157	40839	15846
338	3.65072	29377	7529	26927	35423	54515	21315
339	3.66254	37207	9649	34143	45199	69656	27043
340	3.67437	44536	11222	39877	53591	83290	32280
341	3.68619	50567	12591	44548	60907	94678	36260
342	3.69801	53102	13169	46190	63417	100377	38202
343	3.70984	53382	12991	46009	63164	100696	38147
344	3.72166	49061	12031	42072	58356	93547	35116
345	3.73349	43595	10439	36726	51594	83244	30979
346	3.74531	36278	8621	29801	42756	69605	26122
347	3.75714	27818	6589	22572	32607	53613	19708
348	3.76896	20174	4635	16202	23502	38891	14072
349	3.78079	14123	3286	11347	16318	27189	9780
350	3.79261	8879	2009	7221	10392	17574	6249
351	3.80444	5526	1245	4436	6278	10865	3853
352	3.81626	3378	779	2642	3812	6239	2319
353	3.82809	1857	410	1445	2321	3661	1272
354	3.83991	1103	284	934	1280	2155	818
355	3.85173	748	187	604	873	1341	540
356	3.86356	565	155	513	615	939	436
357	3.87538	552	145	491	609	905	417
358	3.88721	576	139	501	713	985	414
359	3.89903	769	206	711	914	1219	556
360	3.91086	928	243	870	1105	1541	683
361	3.92268	1250	341	1253	1511	2221	927
362	3.93451	1782	472	1702	2255	3303	1311
363	3.94633	2537	708	2386	3088	4533	1917
364	3.95816	3470	913	3071	4126	5988	2445
365	3.96998	4453	1132	3941	5215	8157	3210
366	3.98181	5475	1410	4946	6619	10046	3980
367	3.99363	6643	1634	5866	8093	12004	4737
368	4.00546	7656	1904	6464	8939	13411	5351
369	4.01728	7915	2026	6974	9268	14344	5768
370	4.0291	8145	2032	6839	9363	14564	5740
371	4.04093	7752	1940	6622	9220	14140	5593
372	4.05275	7069	1678	5782	8133	12881	4965
373	4.06458	6063	1463	4983	7072	11018	4147
374	4.0764	4723	1188	3938	5672	8878	3327
375	4.08823	3648	829	2916	4346	6897	2669
376	4.10005	2688	650	2138	3103	4819	1906
377	4.11188	1846	446	1461	2211	3341	1324
378	4.1237	1169	287	1010	1401	2193	913
379	4.13553	783	203	613	971	1470	607
380	4.14735	439	107	408	628	828	404
381	4.15918	290	87	279	420	487	273
382	4.171	174	60	192	305	305	218
383	4.18283	171	55	181	237	192	150
384	4.19465	112	56	157	181	142	151
385	4.20647	105	41	125	164	119	128
386	4.2183	113	55	113	142	93	142
387	4.23012	92	47	121	162	88	131
388	4.24195	100	48	108	119	86	127
389	4.25377	106	46	124	121	78	109
390	4.2656	105	41	100	137	86	106
391	4.27742	91	30	108	134	100	96
392	4.28925	93	42	103	115	82	105
393	4.30107	102	31	115	134	90	100
394	4.3129	105	44	128	139	97	117
395	4.32472	101	40	151	150	105	117
396	4.33655	91	40	129	154	97	126
397	4.34837	99	49	145	188	104	146
398	4.3602	125	44	152	192	107	141
399	4.37202	121	52	177	263	99	141
400	4.38384	125	49	210	347	108	196
401	4.39567	156	59	295	408	133	231
402	4.40749	154	61	292	463	133	299
403	4.41932	187	48	352	670	180	353
404	4.43114	243	68	466	761	196	439
405	4.44297	304	106	525	890	215	513
406	4.45479	288	105	577	982	252	619
407	4.46662	353	118	652	1149	240	622
408	4.47844	401	120	745	1155	259	673
409	4.49027	449	154	763	1254	257	742
410	4.50209	424	139	755	1151	275	636
411	4.51392	461	161	671	1035	288	620
412	4.52574	433	148	651	952	255	551
413	4.53757	446	166	601	820	250	503
414	4.54939	431	148	529	651	226	369
415	4.56121	329	111	432	548	218	351
416	4.57304	329	98	374	440	189	291
417	4.58486	260	91	313	361	159	234
418	4.59669	227	96	253	312	155	187
419	4.60851	217	51	233	248	163	176
420	4.62034	173	59	175	211	136	134
421	4.63216	156	64	190	218	133	131
422	4.64399	128	65	199	197	117	142
423	4.65581	152	58	182	194	117	134
424	4.66764	131	56	179	214	133	126
425	4.67946	111	47	162	182	124	123
426	4.69129	147	37	172	215	124	161
427	4.70311	130	68	199	197	145	149
428	4.71494	147	48	163	234	128	172
429	4.72676	129	77	180	266	113	175
430	4.73858	123	35	231	249	115	177
431	4.75041	147	66	212	291	147	199
432	4.76223	119	57	251	357	132	197
433	4.77406	136	51	284	390	122	225
434	4.78588	143	53	329	447	129	291
435	4.79771	122	55	339	547	133	325
436	4.80953	163	61	352	632	136	390
437	4.82136	135	50	396	701	160	378
438	4.83318	170	76	395	766	150	438
439	4.84501	171	58	406	797	171	428
440	4.85683	156	56	407	743	186	398
441	4.86866	197	55	411	703	169	406
442	4.88048	190	69	384	698	191	400
443	4.89231	184	61	365	696	152	361
444	4.90413	182	65	335	582	157	353
445	4.91595	203	63	339	527	142	326
446	4.92778	197	69	279	484	153	328
447	4.9396	180	60	318	492	171	318
448	4.95143	192	67	281	457	157	248
449	4.96325	195	73	259	411	165	254
450	4.97508	176	77	256	336	167	235
451	4.9869	187	53	253	344	143	225
452	4.99873	163	74	216	288	134	201
453	5.01055	168	55	218	263	125	185
454	5.02238	130	71	190	271	118	167
455	5.0342	119	52	168	248	127	157
456	5.04603	136	63	138	210	98	126
457	5.05785	123	60	168	248	112	139
458	5.06967	143	63	156	242	107	139
459	5.0815	109	36	186	257	117	163
460	5.09332	135	48	175	237	107	148
461	5.10515	119	50	171	307	109	173
462	5.11697	121	47	196	343	99	158
463	5.1288	125	44	238	327	124	209
464	5.14062	133	53	233	376	111	202
465	5.15245	107	60	226	404	115	201
466	5.16427	154	51	218	361	130	217
467	5.1761	180	60	218	349	112	204
468	5.18792	153	59	218	363	121	220
469	5.19975	145	46	218	363	135	216
470	5.21157	126	46	220	348	117	180
471	5.2234	151	55	197	282	141	212
472	5.23522	159	40	170	278	126	188
473	5.24704	132	56	211	255	131	160
474	5.25887	172	63	177	232	121	188
475	5.27069	130	42	192	212	105	182
476	5.28252	129	70	150	215	108	162
477	5.29434	134	63	151	172	113	156
478	5.30617	146	61	164	171	115	146
479	5.31799	147	52	186	170	113	139
480	5.32982	163	49	203	209	119	168
481	5.34164	156	53	171	171	129	133
482	5.35347	122	69	189	186	106	148
483	5.36529	157	59	212	192	135	167
484	5.37712	156	61	208	160	144	149
485	5.38894	141	79	220	201	135	176
486	5.40077	178	73	239	228	129	168
487	5.41259	166	86	259	206	139	159
488	5.42441	148	82	262	192	148	176
489	5.43624	157	110	251	225	126	164
490	5.44806	172	89	253	219	132	184
491	5.45989	164	108	254	224	150	177
492	5.47171	152	109	244	213	128	185
493	5.48354	155	86	238	284	145	195
494	5.49536	132	91	276	253	146	209
495	5.50719	134	82	248	274	141	240
496	5.51901	140	72	243	255	137	213
497	5.53084	124	83	228	276	127	233
498	5.54266	141	79	247	248	133	234
499	5.55449	150	82	210	258	139	253
500	5.56631	141	66	222	248	120	221
501	5.57814	127	71	227	285	160	225
502	5.58996	141	57	193	265	128	237
503	5.60178	126	76	233	249	117	221
504	5.61361	119	66	203	225	115	212
505	5.62543	104	51	230	208	117	196
506	5.63726	149	69	213	223	122	193
507	5.64908	155	48	224	209	139	185
508	5.66091	145	64	212	233	132	174
509	5.67273	125	52	213	221	128	174
510	5.68456	140	54	226	240	140	174
511	5.69638	162	54	226	254	141	180
512	5.70821	161	51	247	297	133	160
513	5.72003	162	65	249	316	139	200
514	5.73186	148	54	283	422	154	227
515	5.74368	163	69	363	505	165	301
516	5.75551	185	65	398	737	171	320
517	5.76733	217	73	509	955	198	481
518	5.77915	285	87	697	1429	263	735
519	5.79098	328	87	930	2145	338	1087
520	5.8028	369	83	1189	2864	417	1455
521	5.81463	472	132	1642	4002	541	2052
522	5.82645	607	156	2268	5651	731	2849
523	5.83828	733	194	2905	7498	979	3730
524	5.8501	958	209	3544	9282	1139	4593
525	5.86193	1058	230	4365	10915	1404	5555
526	5.87375	1211	309	4846	12761	1611	6494
527	5.88558	1325	315	5334	14218	1774	7438
528	5.8974	1357	344	5427	14652	1894	7784
529	5.90923	1378	383	5583	14854	1955	7921
530	5.92105	1286	318	5355	14501	1894	7726
531	5.93288	1298	334	5092	13611	1817	7293
532	5.9447	1095	265	4447	12088	1683	6493
533	5.95652	999	250	3806	10319	1506	5567
534	5.96835	858	224	3135	8383	1209	4620
535	5.98017	688	178	2450	6792	964	3679
536	5.992	549	182	1905	5081	819	2831
537	6.00382	437	129	1420	3705	630	2086
538	6.01565	345	123	1031	2627	485	1452
539	6.02747	269	104	702	1721	431	1066
540	6.0393	216	80	520	1127	294	749
541	6.05112	215	69	400	775	209	545
542	6.06295	185	72	291	534	189	393
543	6.07477	175	67	244	430	148	299
544	6.0866	135	54	213	321	147	269
545	6.09842	180	67	215	226	153	230
546	6.11025	137	63	221	217	131	193
547	6.12207	144	56	178	231	145	200
548	6.13389	166	76	222	234	161	199
549	6.14572	172	87	197	203	136	183
550	6.15754	154	91	226	236	134	196
551	6.16937	160	78	231	206	120	193
552	6.18119	154	88	204	206	139	198
553	6.19302	174	88	230	229	126	191
554	6.20484	177	91	257	246	146	208
555	6.21667	188	122	271	243	157	209
556	6.22849	216	102	322	272	138	236
557	6.24032	249	121	335	343	189	240
558	6.25214	312	132	432	392	166	313
559	6.26397	429	149	525	546	212	323
560	6.27579	623	231	762	710	247	408
561	6.28761	851	298	1013	990	308	560
562	6.29944	1178	365	1396	1354	456	658
563	6.31126	1717	538	1976	1928	592	905
564	6.32309	2150	719	2562	2431	763	1212
565	6.33491	2911	900	3182	3192	988	1452
566	6.34674	3637	1116	4086	3970	1239	1966
567	6.35856	4434	1373	5010	4919	1510	2463
568	6.37039	5147	1547	5729	5918	1713	2777
569	6.38221	5793	1732	6116	6395	1826	3034
570	6.39404	6320	1985	6880	7422	2304	3486
571	6.40586	6732	2040	7197	7853	2332	3875
572	6.41769	6791	2037	7283	7814	2406	3921
573	6.42951	6538	1938	7114	7933	2334	3859
574	6.44134	6026	1778	6474	7732	2235	3786
575	6.45316	5487	1566	5940	7213	2062	3584
576	6.46498	4614	1382	5271	6608	1905	3301
577	6.47681	3832	1104	4499	5975	1680	2995
578	6.48863	3102	893	3673	5232	1465	2725
579	6.50046	2511	726	3024	4644	1174	2329
580	6.51228	1890	553	2494	4059	951	2097
581	6.52411	1396	388	1909	3373	801	1735
582	6.53593	1030	298	1467	2766	622	1445
583	6.54776	790	228	1251	2354	554	1253
584	6.55958	582	149	917	1803	439	983
585	6.57141	481	141	724	1463	367	754
586	6.58323	376	118	621	1186	300	646
587	6.59506	301	100	456	985	273	520
588	6.60688	258	85	420	730	245	429
589	6.61871	243	89	341	570	228	363
590	6.63053	233	65	287	436	176	265
591	6.64235	249	75	277	366	188	220
592	6.65418	214	75	246	326	173	220
593	6.666	207	76	236	247	168	182
594	6.67783	187	69	228	232	185	144
595	6.68965	205	78	204	206	131	161
596	6.70148	178	68	224	211	183	129
597	6.7133	200	71	195	198	159	155
598	6.72513	206	60	222	221	168	139
599	6.73695	212	80	186	226	161	138
600	6.74878	201	89	187	197	150	170
601	6.7606	177	60	222	185	178	140
602	6.77243	192	75	213	208	171	149
603	6.78425	190	77	211	202	164	159
604	6.79608	202	75	195	221	185	151
605	6.8079	216	79	230	204	151	150
606	6.81972	208	83	214	233	177	142
607	6.83155	230	82	243	225	186	174
608	6.84337	197	68	218	270	165	179
609	6.8552	203	77	258	257	170	165
610	6.86702	207	75	273	329	175	218
611	6.87885	225	73	274	327	168	190
612	6.89067	234	80	300	326	177	191
613	6.9025	233	73	326	432	186	215
614	6.91432	235	71	336	508	190	218
615	6.92615	272	101	397	450	197	235
616	6.93797	283	116	410	503	199	234
617	6.9498	368	135	440	585	203	288
618	6.96162	435	154	544	653	225	295
619	6.97345	489	163	613	719	249	368
620	6.98527	578	178	714	779	295	384
621	6.99709	690	247	789	890	335	413
622	7.00892	747	257	900	976	346	430
623	7.02074	897	273	1009	1013	374	487
624	7.03257	975	316	1117	1097	424	506
625	7.04439	1054	341	1132	1169	462	534
626	7.05622	1134	329	1217	1202	474	560
627	7.06804	1159	347	1232	1198	445	601
628	7.07987	1074	342	1199	1196	422	556
629	7.09169	1026	294	1106	1071	444	556
630	7.10352	937	312	1014	923	410	521
631	7.11534	900	271	893	912	402	501
632	7.12717	835	237	822	778	374	383
633	7.13899	702	204	717	659	355	407
634	7.15082	553	170	663	562	294	307
635	7.16264	482	157	525	495	258	284
636	7.17446	390	131	441	404	264	232
637	7.18629	326	109	401	359	212	205
638	7.19811	279	90	321	280	209	181
639	7.20994	239	72	288	243	202	181
640	7.22176	211	75	262	211	169	158
641	7.23359	184	92	248	211	180	129
642	7.24541	146	79	227	202	166	135
643	7.25724	163	58	212	203	193	151
644	7.26906	160	72	200	178	179	141
645	7.28089	181	58	217	179	167	141
646	7.29271	149	63	203	204	184	134
647	7.30454	177	80	213	200	166	128
648	7.31636	167	65	198	169	174	133
649	7.32819	156	64	195	209	163	127
650	7.34001	166	81	233	181	174	138
651	7.35183	143	59	221	156	177	139
652	7.36366	150	76	221	184	166	135
653	7.37548	171	72	232	173	186	158
654	7.38731	152	75	224	201	169	156
655	7.39913	171	67	218	202	178	139
656	7.41096	177	72	208	237	186	132
657	7.42278	197	51	245	196	175	140
658	7.43461	184	69	234	195	193	175
659	7.44643	177	94	208	227	167	178
660	7.45826	198	83	232	222	199	151
661	7.47008	198	67	251	202	199	155
662	7.48191	186	68	242	224	202	173
663	7.49373	206	62	270	211	168	161
664	7.50555	196	62	243	242	198	144
665	7.51738	199	76	251	184	212	171
666	7.5292	177	87	258	193	200	147
667	7.54103	197	80	227	216	174	159
668	7.55285	185	72	235	197	172	146
669	7.56468	157	71	233	179	148	167
670	7.5765	155	54	212	199	180	127
671	7.58833	182	60	215	194	167	149
672	7.60015	158	46	201	185	168	163
673	7.61198	150	72	242	164	140	158
674	7.6238	144	64	191	187	144	158
675	7.63563	147	63	218	165	144	121
676	7.64745	139	66	192	153	147	167
677	7.65928	117	67	215	164	159	159
678	7.6711	146	66	185	177	144	142
679	7.68292	174	70	226	199	155	136
680	7.69475	133	66	198	183	143	140
681	7.70657	159	58	185	176	125	144
682	7.7184	140	79	206	182	149	135
683	7.73022	150	77	196	154	161	139
684	7.74205	153	74	195	193	120	161
685	7.75387	158	76	187	143	147	159
686	7.7657	151	84	215	151	138	157
687	7.77752	160	55	196	180	141	169
688	7.78935	142	61	194	157	144	142
689	7.80117	173	74	194	155	135	156
690	7.813	144	66	192	167	120	134
691	7.82482	136	81	193	148	146	164
692	7.83665	149	70	182	168	145	153
693	7.84847	154	70	199	163	130	140
694	7.86029	148	66	208	157	135	138
695	7.87212	167	71	180	161	151	151
696	7.88394	162	70	199	170	140	169
697	7.89577	145	83	166	164	141	111
698	7.90759	164	82	178	180	146	141
699	7.91942	147	90	185	166	133	146
700	7.93124	156	89	210	172	151	145
701	7.94307	138	95	197	174	134	173
702	7.95489	147	90	192	179	149	154
703	7.96672	164	85	219	150	150	165
704	7.97854	173	94	195	177	168	170
705	7.99037	167	87	225	169	152	184
706	8.00219	169	91	216	190	162	181
707	8.01402	157	96	230	180	156	172
708	8.02584	184	98	221	196	151	190
709	8.03766	183	85	223	190	158	190
710	8.04949	166	89	228	181	153	184
711	8.06131	161	91	246	187	167	200
712	8.07314	166	94	226	168	134	232
713	8.08496	168	89	227	189	154	238
714	8.09679	156	84	276	195	151	245
715	8.10861	169	80	237	192	155	245
716	8.12044	156	97	245	171	159	276
717	8.13226	166	109	234	185	165	254
718	8.14409	176	80	224	177	143	302
719	8.15591	149	94	251	168	154	285
720	8.16774	172	78	223	163	154	300
721	8.17956	151	93	252	179	156	279
722	8.19139	151	70	231	160	137	305
723	8.20321	157	80	234	182	131	319
724	8.21503	169	79	244	161	116	278
725	8.22686	158	78	234	159	140	258
726	8.23868	165	62	228	173	130	236
727	8.25051	174	78	219	165	152	241
728	8.26233	158	84	239	181	143	242
729	8.27416	161	71	225	183	159	215
730	8.28598	141	85	270	198	149	203
731	8.29781	183	83	240	176	140	198
732	8.30963	163	86	243	165	129	203
733	8.32146	182	77	236	178	152	200
734	8.33328	158	56	258	215	147	194
735	8.34511	190	89	221	174	164	158
736	8.35693	159	99	227	191	150	152
737	8.36876	157	92	209	168	145	158
738	8.38058	158	84	215	175	137	156
739	8.3924	177	91	245	194	131	160
740	8.40423	173	77	240	177	147	184
741	8.41605	198	85	215	169	152	158
742	8.42788	152	76	240	198	145	131
743	8.4397	170	82	240	193	174	147
744	8.45153	185	90	232	183	150	153
745	8.46335	173	65	246	192	153	166
746	8.47518	188	78	262	177	163	172
747	8.487	175	90	270	174	181	155
748	8.49883	189	94	255	206	158	167
749	8.51065	194	85	250	197	166	181
750	8.52248	177	101	288	217	189	156
751	8.5343	178	95	294	208	160	161
752	8.54612	193	81	278	217	176	179
753	8.55795	194	105	295	208	199	163
754	8.56977	245	91	314	242	221	187
755	8.5816	211	105	300	274	206	185
756	8.59342	220	80	324	238	211	175
757	8.60525	222	107	321	300	223	207
758	8.61707	247	99	364	281	223	201
759	8.6289	245	88	392	282	218	215
760	8.64072	244	98	334	262	219	194
761	8.65255	246	106	358	279	224	202
762	8.66437	235	85	391	282	225	207
763	8.6762	254	108	398	299	200	201
764	8.68802	239	93	346	281	206	164
765	8.69985	213	97	354	281	191	190
766	8.71167	224	98	350	270	192	169
767	8.72349	225	66	289	275	203	169
768	8.73532	230	81	328	240	188	185
769	8.74714	211	73	256	232	178	150
770	8.75897	253	84	257	214	187	174
771	8.77079	243	80	317	229	162	164
772	8.78262	206	82	289	238	193	174
773	8.79444	198	47	276	208	186	130
774	8.80627	199	59	248	213	171	157
775	8.81809	231	80	230	218	213	157
776	8.82992	218	79	246	188	190	130
777	8.84174	228	87	286	191	200	175
778	8.85357	232	91	268	227	172	155
779	8.86539	209	76	247	198	201	143
780	8.87722	242	84	287	201	183	148
781	8.88904	226	93	269	205	192	128
782	8.90086	221	82	239	218	184	155
783	8.91269	207	88	244	208	194	153
784	8.92451	196	70	240	211	175	152
785	8.93634	211	73	251	198	195	161
786	8.94816	209	66	241	192	185	154
787	8.95999	236	86	251	201	189	141
788	8.97181	204	88	256	195	170	152
789	8.98364	198	87	250	189	197	177
790	8.99546	193	69	235	196	189	160
791	9.00729	198	77	261	203	175	156
792	9.01911	188	76	251	173	202	146
793	9.03094	198	89	238	210	177	151
794	9.04276	207	72	242	203	179	164
795	9.05459	186	87	232	198	192	162
796	9.06641	191	85	274	192	175	161
797	9.07823	187	76	257	160	193	145
798	9.09006	176	87	239	192	157	163
799	9.10188	181	101	249	192	165	177
800	9.11371	173	88	246	188	202	149
801	9.12553	175	98	226	211	181	170
802	9.13736	199	79	237	195	187	153
803	9.14918	181	85	238	195	190	149
804	9.16101	185	92	256	191	184	134
805	9.17283	198	101	239	189	180	173
806	9.18466	186	102	264	183	169	177
807	9.19648	209	89	232	211	169	167
808	9.20831	171	110	239	203	175	200
809	9.22013	199	103	211	174	160	155
810	9.23196	214	96	241	195	167	179
811	9.24378	205	95	240	191	193	169
812	9.2556	197	97	236	161	191	173
813	9.26743	190	90	216	182	176	146
814	9.27925	195	102	238	185	159	178
815	9.29108	197	104	246	197	174	163
816	9.3029	176	72	243	200	185	187
817	9.31473	201	93	223	187	183	178
818	9.32655	180	81	233	219	182	165
819	9.33838	203	93	214	199	179	185
820	9.3502	218	78	246	204	174	158
821	9.36203	155	86	232	184	172	180
822	9.37385	194	77	239	168	159	157
823	9.38568	206	93	254	151	158	162
824	9.3975	176	76	229	202	165	173
825	9.40933	185	86	238	175	178	158
826	9.42115	188	94	227	182	158	160
827	9.43297	174	75	272	201	189	170
828	9.4448	187	71	275	203	162	166
829	9.45662	196	69	277	222	175	184
830	9.46845	199	71	289	184	176	178
831	9.48027	188	75	249	206	160	167
832	9.4921	174	99	281	207	173	169
833	9.50392	204	95	266	206	191	204
834	9.51575	200	90	301	217	179	198
835	9.52757	225	89	265	222	218	182
836	9.5394	198	84	307	195	172	180
837	9.55122	194	83	292	200	172	192
838	9.56305	183	101	310	224	191	179
839	9.57487	185	76	280	204	211	172
840	9.5867	204	94	287	223	179	145
841	9.59852	176	82	268	210	180	184
842	9.61034	198	82	282	232	185	158
843	9.62217	192	103	285	220	182	200
844	9.63399	213	100	273	223	189	175
845	9.64582	215	70	273	183	190	182
846	9.65764	209	82	312	225	188	173
847	9.66947	210	87	304	208	187	175
848	9.68129	203	70	264	213	179	199
849	9.69312	213	84	256	205	174	184
850	9.70494	222	69	277	225	193	178
851	9.71677	188	71	251	196	201	168
852	9.72859	199	86	265	201	238	151
853	9.74042	209	67	260	195	185	178
854	9.75224	211	77	288	210	224	147
855	9.76406	211	82	284	203	203	171
856	9.77589	253	76	268	209	152	162
857	9.78771	192	86	269	222	223	186
858	9.79954	197	83	255	209	218	161
859	9.81136	201	97	288	226	222	178
860	9.82319	220	70	274	205	192	159
861	9.83501	224	68	275	214	203	157
862	9.84684	201	73	263	182	184	175
863	9.85866	209	73	264	206	203	164
864	9.87049	218	73	265	202	207	165
865	9.88231	201	87	273	227	179	167
866	9.89414	219	96	264	219	199	152
867	9.90596	220	84	274	233	190	181
868	9.91779	220	97	289	204	203	164
869	9.92961	207	85	270	244	199	158
870	9.94143	204	105	311	233	195	166
871	9.95326	213	77	261	232	183	161
872	9.96508	204	71	262	227	199	168
873	9.97691	209	83	288	256	198	161
874	9.98873	237	90	268	222	207	184
875	10.0006	237	79	270	217	181	185
876	10.0124	185	72	262	217	210	185
877	10.0242	193	75	277	216	194	181
878	10.036	198	81	268	224	203	159
879	10.0479	204	75	250	239	194	196
880	10.0597	230	72	273	221	214	178
881	10.0715	199	77	268	214	191	197
882	10.0833	216	72	267	199	211	187
883	10.0952	206	91	293	239	185	176
884	10.107	222	79	245	223	194	167
885	10.1188	188	57	284	220	207	195
886	10.1306	206	89	261	224	199	178
887	10.1425	203	102	282	216	225	206
888	10.1543	231	80	284	242	212	192
889	10.1661	196	76	268	207	200	193
890	10.1779	212	68	273	209	200	177
891	10.1898	238	86	248	224	175	173
892	10.2016	185	94	251	205	210	177
893	10.2134	222	73	308	200	184	182
894	10.2252	191	76	239	197	194	172
895	10.2371	215	80	260	185	183	176
896	10.2489	215	74	256	201	211	170
897	10.2607	216	88	252	195	178	151
898	10.2725	222	81	252	224	186	135
899	10.2844	207	70	275	226	207	162
900	10.2962	212	75	223	206	196	178
901	10.308	221	78	291	213	179	145
902	10.3198	233	91	267	199	200	195
903	10.3316	209	88	265	211	217	170
904	10.3435	184	81	272	208	188	151
905	10.3553	220	83	253	221	188	166
906	10.3671	210	82	275	227	185	180
907	10.3789	215	68	236	258	206	169
908	10.3908	200	89	250	247	187	172
909	10.4026	190	95	290	251	196	178
910	10.4144	194	70	275	244	213	185
911	10.4262	199	86	282	241	194	167
912	10.4381	202	71	243	229	193	190
913	10.4499	210	94	287	229	187	152
914	10.4617	211	86	267	198	213	196
915	10.4735	232	79	284	232	209	166
916	10.4854	227	98	273	284	194	186
917	10.4972	238	96	283	262	182	159
918	10.509	198	88	268	248	204	166
919	10.5208	240	81	267	271	179	164
920	10.5327	208	103	274	246	210	202
921	10.5445	217	94	290	265	194	196
922	10.5563	250	105	286	238	195	154
923	10.5681	206	98	292	246	191	196
924	10.58	211	86	269	252	225	207
925	10.5918	237	84	290	253	190	163
926	10.6036	228	80	268	245	189	179
927	10.6154	186	109	288	241	193	204
928	10.6273	184	92	269	227	228	171
929	10.6391	177	76	303	203	211	194
930	10.6509	217	87	265	213	225	181
931	10.6627	199	82	241	250	198	155
932	10.6746	189	87	245	251	193	177
933	10.6864	208	72	250	224	195	194
934	10.6982	195	99	264	217	194	148
935	10.71	187	74	268	232	207	153
936	10.7219	192	87	287	202	201	174
937	10.7337	192	81	258	203	160	165
938	10.7455	192	91	258	191	205	199
939	10.7573	195	83	262	231	216	172
940	10.7692	198	85	237	242	189	164
941	10.781	213	84	255	214	197	181
942	10.7928	206	79	264	218	207	169
943	10.8046	203	95	249	256	187	165
944	10.8165	205	86	255	228	199	167
945	10.8283	236	84	256	206	238	177
946	10.8401	207	81	255	253	193	188
947	10.8519	215	99	230	231	190	193
948	10.8638	187	94	248	220	188	184
949	10.8756	212	96	274	226	208	183
950	10.8874	213	89	255	190	238	181
951	10.8992	209	84	244	235	189	181
952	10.9111	205	76	283	212	183	185
953	10.9229	196	82	260	200	193	162
954	10.9347	192	96	255	198	216	186
955	10.9465	201	89	243	230	192	180
956	10.9584	217	89	268	196	202	179
957	10.9702	213	103	262	223	211	192
958	10.982	209	96	276	209	222	173
959	10.9938	229	78	241	199	191	171
960	11.0057	211	107	275	202	185	187
961	11.0175	200	73	269	219	184	168
962	11.0293	220	100	279	207	210	167
963	11.0411	215	87	242	195	198	219
964	11.053	194	95	252	190	227	195
965	11.0648	185	67	255	188	188	178
966	11.0766	194	83	236	176	191	158
967	11.0884	198	86	265	205	200	196
968	11.1003	202	87	237	203	200	174
969	11.1121	210	93	249	215	193	172
970	11.1239	211	88	282	230	212	165
971	11.1357	249	93	260	229	175	170
972	11.1476	190	86	255	199	181	176
973	11.1594	194	103	234	226	218	177
974	11.1712	220	86	266	216	211	202
975	11.183	217	86	277	215	201	185
976	11.1948	232	79	261	223	226	203
977	11.2067	218	82	277	212	199	192
978	11.2185	242	74	297	241	207	196
979	11.2303	234	94	244	216	195	191
980	11.2421	205	91	293	224	193	190
981	11.254	198	74	252	194	187	200
982	11.2658	241	95	262	188	175	215
983	11.2776	216	80	265	240	205	190
984	11.2894	217	67	253	214	187	184
985	11.3013	222	82	252	188	223	175
986	11.3131	217	88	305	211	217	204
987	11.3249	209	100	259	207	222	209
988	11.3367	233	100	287	226	195	172
989	11.3486	195	78	292	245	208	200
990	11.3604	225	116	262	213	185	173
991	11.3722	219	78	279	216	217	185
992	11.384	231	89	251	199	196	165
993	11.3959	219	90	275	223	213	180
994	11.4077	210	76	292	223	192	172
995	11.4195	210	106	281	218	208	188
996	11.4313	216	81	283	211	188	162
997	11.4432	232	83	274	225	185	164
998	11.455	224	81	269	229	173	164
999	11.4668	235	94	276	219	199	173
1000	11.4786	205	84	277	215	211	171
1001	11.4905	215	78	274	205	228	161
1002	11.5023	199	65	296	241	234	196
1003	11.5141	218	100	290	215	236	196
1004	11.5259	195	81	258	240	194	188
1005	11.5378	226	91	254	215	204	181
1006	11.5496	212	108	268	225	219	166
1007	11.5614	228	97	258	239	219	193
1008	11.5732	220	83	260	209	203	154
1009	11.5851	219	71	309	216	206	184
1010	11.5969	210	95	287	258	210	175
1011	11.6087	239	72	263	223	207	171
1012	11.6205	230	88	273	216	217	190
1013	11.6324	229	75	289	242	225	185
1014	11.6442	224	94	287	213	199	173
1015	11.656	218	85	252	213	203	186
1016	11.6678	197	76	268	256	189	187
1017	11.6797	220	90	281	222	218	173
1018	11.6915	227	96	269	260	214	180
1019	11.7033	226	73	300	256	222	200
1020	11.7151	235	82	262	274	248	182
1021	11.727	228	90	265	259	212	196
1022	11.7388	202	97	270	239	221	152
1023	11.7506	243	92	313	238	226	197
1024	11.7624	233	84	301	225	223	187
1025	11.7743	233	88	257	235	197	197
1026	11.7861	239	91	273	241	232	204
1027	11.7979	243	86	290	215	217	184
1028	11.8097	240	98	268	247	220	172
1029	11.8216	224	99	282	237	242	181
1030	11.8334	263	91	316	248	244	189
1031	11.8452	243	109	279	265	221	197
1032	11.857	204	89	271	212	222	200
1033	11.8689	226	86	265	246	214	167
1034	11.8807	228	116	311	259	231	191
1035	11.8925	227	94	307	255	244	199
1036	11.9043	240	94	290	245	219	178
1037	11.9162	240	97	311	249	228	198
1038	11.928	218	92	282	248	263	196
1039	11.9398	218	72	291	219	236	158
1040	11.9516	219	82	275	219	232	191
1041	11.9635	235	96	307	238	241	197
1042	11.9753	216	89	276	269	231	175
1043	11.9871	219	81	298	223	228	190
1044	11.9989	211	86	268	238	225	214
1045	12.0108	223	97	272	202	229	207
1046	12.0226	233	96	274	233	229	198
1047	12.0344	248	99	262	215	226	193
1048	12.0462	233	69	260	230	228	202
1049	12.058	229	68	269	218	232	185
1050	12.0699	190	90	261	226	223	171
1051	12.0817	218	109	264	218	262	191
1052	12.0935	235	100	279	225	208	220
1053	12.1053	223	86	246	220	212	188
1054	12.1172	255	75	255	235	230	224
1055	12.129	218	85	278	238	234	234
1056	12.1408	258	95	258	216	267	206
1057	12.1526	214	90	261	252	228	205
1058	12.1645	228	80	242	228	223	175
1059	12.1763	216	79	266	218	245	186
1060	12.1881	220	93	248	227	205	199
1061	12.1999	244	100	280	245	232	196
1062	12.2118	225	82	271	230	232	205
1063	12.2236	234	100	281	251	224	190
1064	12.2354	253	112	264	238	221	204
1065	12.2472	218	85	282	201	182	189
1066	12.2591	218	85	276	257	234	186
1067	12.2709	213	88	289	250	221	193
1068	12.2827	203	86	277	221	227	189
1069	12.2945	249	93	272	234	223	191
1070	12.3064	203	90	274	217	214	200
1071	12.3182	234	80	272	235	223	190
1072	12.33	220	98	282	251	197	194
1073	12.3418	262	89	263	214	195	188
1074	12.3537	221	70	268	241	228	193
1075	12.3655	223	79	279	236	215	186
1076	12.3773	226	82	268	222	229	196
1077	12.3891	212	87	266	247	226	187
1078	12.401	221	86	283	204	211	179
1079	12.4128	223	94	294	213	241	180
1080	12.4246	242	80	294	228	196	183
1081	12.4364	227	79	266	227	207	166
1082	12.4483	235	79	259	241	234	189
1083	12.4601	203	86	298	222	233	165
1084	12.4719	214	68	294	238	221	173
1085	12.4837	260	79	268	239	239	169
1086	12.4956	220	83	331	238	224	170
1087	12.5074	203	110	297	196	240	183
1088	12.5192	233	83	312	221	203	188
1089	12.531	255	81	277	249	228	202
1090	12.5429	214	83	287	223	239	154
1091	12.5547	231	101	294	236	241	187
1092	12.5665	226	78	270	211	199	177
1093	12.5783	206	76	282	240	238	201
1094	12.5902	237	82	247	212	229	202
1095	12.602	203	94	287	253	215	199
[truncated: 3,001 more rows]

## Sheet: Bison15
N	Energy (keV)	C_FdG_28022020_07_Bison15_P	AP_FdG_28022020_06_Bison15_PN	AP_FdG_28022020_08_Bison15_N	AP_FdG_29022020_10_Bison15_N
[truncated: 4,096 more rows]

[truncated: 2 more sheets: Red Reindeer 12, Brown Reindeer 11]
